# Supplementary material for: Comparative analysis of tissue-specific transcriptomic responses to nitrogen stress in spinach (Spinacia oleracea)
Source: PLoS One. 2020 May 6;15(5):e0232011. doi: 10.1371/journal.pone.0232011 (PMC7202632; doi:10.1371/journal.pone.0232011)
Supplement: S1 Table — (XLSX) [file pone.0232011.s015.xlsx]

## Sheet: Sheet1
S1 Table. Primers used for RT-qPCR
Gene ID	FWD	REV	Gene Function
Spo00216	CGT GGA TCT CAG GTG CTT AAT	CCA CTC TTT GGT CTT CAG GTA TC	Putative glutamine amidotransferase GAT1
Spo21019	GGA GGC TAA GCA TCA ACC TAT C	TCT GTT CTC TCC TCT GCT CTT A	NAC transcription factor 29
Spo15921	TGT GAA TGT GAC GCG AGA TAG	AGC CCA GAG TAC TGG AGA TTA	Glutamate receptor 2.8
Spo13254	GAT TGG TTT GCT CGT CTT TGG	ACA CCT CTC TCC CTA CAA GTA T	Serine decarboxylase
Spo05548	GTA GCA ATC GCA GTA GGA AGA G	CGA GTT GTC CGG TAT AGA TGA AG	NRT1/ PTR FAMILY 6.2
Spo03988	TTG GGA GTG GTT TCT GGT ATG	TCC CTT CTC TGT CGT GTA CT	High affinity nitrate transporter 2.5
Spo18318	CTC TCG CTC TCT TTG TGG TTA TG	CGC TTC TCT TGT TCT GGC TAT T	Sodium transporter HKT1
Spo09968	AAA GAA GGG TGA GGT TGC TAA A	GTA GCC ATA GAG GAG CAC AAA G	High-affinity nitrate transporter 2.1
Spo11903	CCT AAT CCT GAG GCC CTT ATT G	CTC GAT GCA CCA CAC TCT TAT	Gibberellin 2-beta-dioxygenase 8
Spo09885	GTT CGT TCG AGG TAC GGA TAA G	GCT AAG AGG AGC AGC AAA GA	Bidirectional sugar transporter SWEET14
Spo08792	GGA TCA CAA CTC CAT TCC TTC T	GGT GGA CAG TAC CCA AAT AGT C	Asparagine synthetase [glutamine-hydrolyzing]
Spo14333	CCT GGT TCC TAG GTT GTG TAT G	GAG AGA TAG GTG GTC AGG GTA A	WAT1-related protein
Spo20951	CCA CCA TAA GGA TGA CCA CTA C	CCC GGC AAT TTG TCC TTT ATC	Late embryogenesis abundant protein
Spo03956	AGG AGG CGA GAC TAT GTG TAA	GGC CGT AAC CTT GTG TGT ATA G	Expansin-A9
Spo26866	GGG CAA GGT TCA GAG GTT TA	CGC CTC TTC ATC CAC GTA TT	Dehydration-responsive element-binding protein 1A
Spo04382	GGA AAC GAG CTG AGG TTG ATA	TCC TCC AAA CTA AAC CCA GAA G	Heat shock protein 90-1
Spo26923	CCA CTC CAA ACT CAC CCT TAT C	GTA GGA GAT CCA ATC GGC AAG	Ethylene-responsive transcription factor ERF025
Spo19422	GTG TAG ACG GTT GTC CAG TAA A	CAT GGT TAT GAT TGC CTT CGT ATG	Probable WRKY transcription factor 50
Spo10913	AAC GAC CTC GTT CGC TTT AG	AGT ACC AGG AGG TCC ATA CAA	AAA-ATPase
Spo13898	TGC TGC CGG TGT TCA TAT AG	CTA GCA GCC ACA AGC CTA TT	Isocitrate lyase
Spo20411	CCT GTG AGC AAG CTG AAT CT	GTC GCT GTT GGC TCC TTT AT	Phosphoenolpyruvate carboxykinase
SO_18S	GGT CCA ACT ACG AGC TTT TTA ACT	TTT TAG CCC GTT GCT CTG ATG	18SrRNA
