# Supplementary material for: Comparative analysis of tissue-specific transcriptomic responses to nitrogen stress in spinach (Spinacia oleracea)
Source: PLoS One. 2020 May 6;15(5):e0232011. doi: 10.1371/journal.pone.0232011 (PMC7202632; doi:10.1371/journal.pone.0232011)
Supplement: S2 Table — Total mapped—number of reads that can be mapped to the reference genome; Multiple mapped—number of reads mapped to multiple sites in the reference genome. Uniquely mapped—number of reads mapped to the reference genome; the number of reads mapped to the positive strand (+) or the minus strand (-); Splice reads mapped to two exons (junction reads), and non-splice reads are mapped entirely to a single exon.HN = high N; LN = low N, L1, L2 L3 = Leaf replications 1, 2,3; R1, R2, R3 = Root Replications 1,2,3. (XLSX) [file pone.0232011.s016.xlsx]

## Sheet: Sheet1
S2 Table. Detailed statistics of sequencing results.
Sample name	HNL1	HNL2	HNL3	HNR1	HNR2	HNR3	LNL1	LNL2	LNL3	LNR1	LNR2	LNR3
Total reads	40201618	45594984	45862032	42695366	41132378	39940286	42951112	41716986	45391850	44242952	45438476	39803014
Total mapped	35941920 (89.4%)	40518081 (88.87%)	40744830 (88.84%)	36609661 (85.75%)	35796066 (87.03%)	34645587 (86.74%)	36950974 (86.03%)	37071962 (88.87%)	40252652 (88.68%)	39631709 (89.58%)	40663976 (89.49%)	36088792 (90.67%)
Multiple mapped	1480684 (3.68%)	1759582 (3.86%)	1694608	1084336 (2.54%)	1113915 (2.71%)	1054291 (2.64%)	1590094	1671858 (4.01%)	1743406 (3.84%)	1187228 (2.68%)	1286509 (2.83%)	1081440 (2.72%)
			-0.037				-0.037
Uniquely mapped	34461236 (85.72%)	38758499 (85.01%)	39050222 (85.15%)	35525325 (83.21%)	34682151 (84.32%)	33591296 (84.1%)	35360880 (82.33%)	35400104 (84.86%)	38509246 (84.84%)	38444481 (86.89%)	39377467 (86.66%)	35007352 (87.95%)
Reads map to '+'	17237534 (42.88%)	19377330 (42.5%)	19531827 (42.59%)	17788578 (41.66%)	17364194 (42.22%)	16815560 (42.1%)	17673810 (41.15%)	17698360 (42.42%)	19260549 (42.43%)	19235424 (43.48%)	19697808 (43.35%)	17513739 (44%)
Reads map to '-'	17223702 (42.84%)	19381169 (42.51%)	19518395 (42.56%)	17736747 (41.54%)	17317957 (42.1%)	16775736 (42%)	17687070 (41.18%)	17701744 (42.43%)	19248697 (42.41%)	19209057 (43.42%)	19679659 (43.31%)	17493613 (43.95%)
Non-splice reads	21280232 (52.93%)	23833416 (52.27%)	23984112 (52.3%)	22177251 (51.94%)	21474460 (52.21%)	20912323 (52.36%)	22593750 (52.6%)	22256005 (53.35%)	23907897 (52.67%)	23757444 (53.7%)	23987726 (52.79%)	21574020 (54.2%)
Splice reads	13181004 (32.79%)	14925083 (32.73%)	15066110 (32.85%)	13348074 (31.26%)	13207691 (32.11%)	12678973 (31.74%)	12767130 (29.72%)	13144099 (31.51%)	14601349 (32.17%)	14687037 (33.2%)	15389741 (33.87%)	13433332 (33.75%)
Total mapped - number of reads that can be mapped to the reference genome; Multiple mapped - number of reads mapped to multiple sites in the reference genome. Uniquely mapped - number of reads mapped to the reference genome; number of reads mapped to the positive strand (+) or the minus strand (-); Splice reads mapped to two exons (junction reads) and non-splice reads are mapped entirely to a sin…
