# Supplementary material for: Comparative analysis of tissue-specific transcriptomic responses to nitrogen stress in spinach (Spinacia oleracea)
Source: PLoS One. 2020 May 6;15(5):e0232011. doi: 10.1371/journal.pone.0232011 (PMC7202632; doi:10.1371/journal.pone.0232011)
Supplement: S3 Table — (XLSX) [file pone.0232011.s017.xlsx]

## Sheet: Table S2
S3 Table. List of differentially expressed genes upregulated in roots under high N treatment
Gene_id	log2Fold-Change	pval	Blast swiss prot
Spo00053	1.647	0.00023248	sp|Q9LVZ8|LOR12_ARATH Protein LURP-one-related 12 OS=Arabidopsis thaliana OX=3702 GN=At3g15810 PE=2 SV=1//1.0328e-52
Spo00088	0.73492	0.041934	sp|Q9C942|CSE_ARATH Caffeoylshikimate esterase OS=Arabidopsis thaliana OX=3702 GN=CSE PE=1 SV=1//1.42746e-53
Spo00129	0.96343	0.037376	sp|F4J264|PRFB3_ARATH Peptide chain release factor PrfB3, chloroplastic OS=Arabidopsis thaliana OX=3702 GN=PRFB3 PE=2 SV=1//1.47568e-131
Spo00144	1.1429	0.025855	sp|O64470|SHT_ARATH Spermidine hydroxycinnamoyl transferase OS=Arabidopsis thaliana OX=3702 GN=SHT PE=1 SV=1//2.67855e-109
Spo00145	1.5461	0.004288	sp|O64470|SHT_ARATH Spermidine hydroxycinnamoyl transferase OS=Arabidopsis thaliana OX=3702 GN=SHT PE=1 SV=1//1.0096e-95
Spo00189	1.2948	0.0087615	-//-
Spo00216	4.8464	0.0014973	sp|Q8H0Z4|GT121_ARATH Putative glutamine amidotransferase GAT1_2.1 OS=Arabidopsis thaliana OX=3702 GN=GAT1_2.1 PE=2 SV=1//2.18704e-159
Spo00361	0.8008	0.0045093	sp|Q9LYM2|AVT6C_ARATH Amino acid transporter AVT6C OS=Arabidopsis thaliana OX=3702 GN=AVT6C PE=2 SV=1//1.872e-114
Spo00440	0.89886	0.0020213	sp|Q50EK3|C04C1_PINTA Cytochrome P450 704C1 OS=Pinus taeda OX=3352 GN=CYP704C1 PE=2 SV=1//1.74414e-172
Spo00490	4.1914	0.018579	sp|P83304|LEC_PARPC Mannose/glucose-specific lectin (Fragment) OS=Parkia platycephala OX=185447 PE=1 SV=1//8.26163e-06
Spo00601	0.64693	0.026212	-//-
Spo00619	0.90679	0.001516	sp|Q76CU2|PDR1_TOBAC Pleiotropic drug resistance protein 1 OS=Nicotiana tabacum OX=4097 GN=PDR1 PE=2 SV=1//0
Spo00622	0.93054	0.032531	sp|P86491|6HN3M_PSEFL 6-hydroxynicotinate 3-monooxygenase OS=Pseudomonas fluorescens OX=294 PE=1 SV=1//7.33868e-16
Spo00676	0.82033	0.0035887	sp|Q9M015|Y5161_ARATH Uncharacterized protein At5g01610 OS=Arabidopsis thaliana OX=3702 GN=At5g01610 PE=1 SV=1//2.49888e-06
Spo00686	1.8072	0.0021648	-//-
Spo00692	0.74756	0.014885	sp|Q8LAP6|PAP12_ARATH Probable plastid-lipid-associated protein 12, chloroplastic OS=Arabidopsis thaliana OX=3702 GN=PAP12 PE=1 SV=1//3.68227e-158
Spo00705	1.0714	0.0058415	sp|P13046|PRR1_TOBAC Pathogenesis-related protein R major form OS=Nicotiana tabacum OX=4097 PE=1 SV=1//1.14262e-56
Spo00706	1.7701	1.16e-08	sp|P50701|OS13_SOLCO Osmotin-like protein OSML13 OS=Solanum commersonii OX=4109 PE=2 SV=1//7.50455e-65
Spo00708	0.64123	0.022362	sp|B0M3E8|UGE1_PEA Bifunctional UDP-glucose 4-epimerase and UDP-xylose 4-epimerase 1 OS=Pisum sativum OX=3888 GN=UGE1 PE=1 SV=2//0
Spo00732	1.7363	0.00094077	sp|P81370|TLP_ACTDE Thaumatin-like protein OS=Actinidia deliciosa OX=3627 GN=tlp PE=1 SV=2//2.86756e-102
Spo00735	0.9255	0.028066	sp|B0M3E8|UGE1_PEA Bifunctional UDP-glucose 4-epimerase and UDP-xylose 4-epimerase 1 OS=Pisum sativum OX=3888 GN=UGE1 PE=1 SV=2//0
Spo00750	0.98134	0.012499	-//-
Spo00757	1.3011	0.045404	sp|P51105|DFRA_GERHY Dihydroflavonol 4-reductase OS=Gerbera hybrida OX=18101 GN=DFR PE=2 SV=1//8.27548e-27
Spo00806	2.588	0.042898	sp|Q6NU91|NOC4B_XENLA Nucleolar complex protein 4 homolog B OS=Xenopus laevis OX=8355 GN=noc4l-b PE=2 SV=1//2.73304e-52
Spo00822	1.245	0.0098084	sp|Q41060|SBP65_PEA Seed biotin-containing protein SBP65 OS=Pisum sativum OX=3888 GN=SBP65 PE=1 SV=1//4.49351e-16
Spo00825	0.66528	0.019812	-//-
Spo00851	1.4298	0.039643	sp|Q6NQ54|ENY2_ARATH Transcription and mRNA export factor ENY2 OS=Arabidopsis thaliana OX=3702 GN=At3g27100 PE=3 SV=1//1.89831e-06
Spo00872	0.98985	0.024408	sp|P82024|RR21_SPIOL 30S ribosomal protein S21, chloroplastic OS=Spinacia oleracea OX=3562 GN=rps21 PE=1 SV=2//1.76367e-37
Spo00983	1.0802	0.00015284	sp|Q04522|GSTF_SILVU Glutathione S-transferase OS=Silene vulgaris OX=42043 GN=GST PE=1 SV=3//1.39468e-104
Spo00984	2.6773	7.26e-05	sp|Q04522|GSTF_SILVU Glutathione S-transferase OS=Silene vulgaris OX=42043 GN=GST PE=1 SV=3//3.14007e-102
Spo01059	0.71957	0.025897	sp|Q9LWB5|RK23_SPIOL 50S ribosomal protein L23, chloroplastic OS=Spinacia oleracea OX=3562 GN=RPL23 PE=1 SV=1//4.50926e-103
Spo01115	0.98146	0.035144	sp|O81037|BH070_ARATH Transcription factor bHLH70 OS=Arabidopsis thaliana OX=3702 GN=BHLH70 PE=2 SV=1//3.45949e-57
Spo01126	1.042	0.017943	sp|Q9FMY1|C86B1_ARATH Cytochrome P450 86B1 OS=Arabidopsis thaliana OX=3702 GN=CYP86B1 PE=2 SV=1//0
Spo01134	1.0525	0.00088336	sp|F4JKH6|TSS_ARATH Protein TSS OS=Arabidopsis thaliana OX=3702 GN=TSS PE=1 SV=1//0
Spo01339	1.2512	0.0055365	sp|O04084|SCP31_ARATH Serine carboxypeptidase-like 31 OS=Arabidopsis thaliana OX=3702 GN=SCPL31 PE=2 SV=2//0
Spo01480	0.74655	0.00808	sp|Q9LZA6|SDP1_ARATH Triacylglycerol lipase SDP1 OS=Arabidopsis thaliana OX=3702 GN=SDP1 PE=1 SV=1//0
Spo01483	1.3419	0.034754	-//-
Spo01592	0.79523	0.01221	sp|O03982|HIP39_ARATH Heavy metal-associated isoprenylated plant protein 39 OS=Arabidopsis thaliana OX=3702 GN=HIPP39 PE=2 SV=1//8.19834e-12
Spo01642	0.99835	0.0088294	sp|Q9LD43|ACCA_ARATH Acetyl-coenzyme A carboxylase carboxyl transferase subunit alpha, chloroplastic OS=Arabidopsis thaliana OX=3702 GN=CAC3 PE=1 SV=1//0
Spo01721	3.57103	0.0048175	-//-
Spo01727	0.96706	0.0012014	-//-
Spo01739	1.0603	0.017778	sp|P24805|TSJT1_TOBAC Stem-specific protein TSJT1 OS=Nicotiana tabacum OX=4097 GN=TSJT1 PE=2 SV=1//2.61232e-30
Spo01837	2.0109	0.013317	sp|Q8LGN0|GLR27_ARATH Glutamate receptor 2.7 OS=Arabidopsis thaliana OX=3702 GN=GLR2.7 PE=2 SV=3//6.29089e-46
Spo01868	0.8539	0.018876	sp|Q9ZVA4|EP1L3_ARATH EP1-like glycoprotein 3 OS=Arabidopsis thaliana OX=3702 GN=At1g78850 PE=1 SV=1//4.83392e-144
Spo01912	1.2221	0.00012049	sp|Q9SX25|CXE6_ARATH Probable carboxylesterase 6 OS=Arabidopsis thaliana OX=3702 GN=CXE6 PE=2 SV=1//2.88544e-44
Spo02033	1.4675	0.0022875	-//-
Spo02138	1.7504	0.029474	sp|Q9FL33|MCM3_ARATH DNA replication licensing factor MCM3 OS=Arabidopsis thaliana OX=3702 GN=MCM3 PE=1 SV=1//2.99409e-37
Spo02144	0.99179	0.0065499	sp|Q6JN46|EIX2_SOLLC Receptor-like protein EIX2 OS=Solanum lycopersicum OX=4081 GN=EIX2 PE=1 SV=2//3.30225e-59
Spo02227	0.86451	0.0086116	sp|Q54V77|PYRG_DICDI CTP synthase OS=Dictyostelium discoideum OX=44689 GN=ctps PE=3 SV=1//0
Spo02249	1.4973	0.01097	sp|Q9SPL4|AMP22_MACIN Vicilin-like antimicrobial peptides 2-2 OS=Macadamia integrifolia OX=60698 GN=AMP2-2 PE=2 SV=1//6.84544e-115
Spo02252	1.1984	0.0071272	sp|Q9GKX6|GALM_PIG Aldose 1-epimerase OS=Sus scrofa OX=9823 GN=GALM PE=2 SV=1//1.84176e-93
Spo02303	0.85801	0.043487	sp|P16231|ICI1_SOLPE Wound-induced proteinase inhibitor 1 OS=Solanum peruvianum OX=4082 PE=3 SV=1//2.80046e-16
Spo02309	1.4338	6.09e-07	sp|P82381|ICI_LINUS Proteinase inhibitor OS=Linum usitatissimum OX=4006 PE=1 SV=1//6.75853e-22
Spo02311	3.4869	0.0010918	sp|P82381|ICI_LINUS Proteinase inhibitor OS=Linum usitatissimum OX=4006 PE=1 SV=1//5.86588e-17
Spo02312	2.4485	5.02e-05	sp|P82381|ICI_LINUS Proteinase inhibitor OS=Linum usitatissimum OX=4006 PE=1 SV=1//1.10659e-17
Spo02337	0.80905	0.014359	sp|Q9ZQI8|NLTL2_ARATH Non-specific lipid-transfer protein-like protein At2g13820 OS=Arabidopsis thaliana OX=3702 GN=At2g13820 PE=2 SV=1//3.22472e-08
Spo02346	0.68434	0.032936	sp|Q9M1W4|HMT2_ARATH Homocysteine S-methyltransferase 2 OS=Arabidopsis thaliana OX=3702 GN=HMT-2 PE=1 SV=1//1.03406e-171
Spo02348	1.684	0.014967	sp|Q42523|MCCA_ARATH Methylcrotonoyl-CoA carboxylase subunit alpha, mitochondrial OS=Arabidopsis thaliana OX=3702 GN=MCCA PE=1 SV=2//0
Spo02436	1.0046	0.047974	sp|Q40518|MSK1_TOBAC Shaggy-related protein kinase NtK-1 OS=Nicotiana tabacum OX=4097 GN=NTK-1 PE=2 SV=1//5.74368e-30
Spo02454	1.2627	0.017996	-//-
Spo02479	0.6203	0.026306	sp|Q9FKK7|XYLA_ARATH Xylose isomerase OS=Arabidopsis thaliana OX=3702 GN=XYLA PE=2 SV=2//0
Spo02487	3.4285	0.012276	sp|Q8GXC7|FBK50_ARATH F-box/kelch-repeat protein At3g06240 OS=Arabidopsis thaliana OX=3702 GN=At3g06240 PE=2 SV=1//2.63923e-12
Spo02531	0.6099	0.049802	sp|Q2EF88|YSL3_ARATH Metal-nicotianamine transporter YSL3 OS=Arabidopsis thaliana OX=3702 GN=YSL3 PE=2 SV=1//0
Spo02549	0.75651	0.015852	sp|Q9LV03|GLUT1_ARATH Glutamate synthase 1 [NADH], chloroplastic OS=Arabidopsis thaliana OX=3702 GN=GLT1 PE=1 SV=2//0
Spo02559	0.68691	0.037699	sp|Q9C800|FB34_ARATH Putative F-box protein At1g33530 OS=Arabidopsis thaliana OX=3702 GN=At1g33530 PE=4 SV=1//1.01179e-16
Spo02635	0.73856	0.008498	sp|P51615|MAOX_VITVI NADP-dependent malic enzyme OS=Vitis vinifera OX=29760 PE=2 SV=1//0
Spo02653	0.74845	0.031873	-//-
Spo02685	0.68723	0.01572	sp|Q8RWL6|STY17_ARATH Serine/threonine-protein kinase STY17 OS=Arabidopsis thaliana OX=3702 GN=STY17 PE=1 SV=1//1.43241e-161
Spo02727	1.8898	0.0030784	sp|Q84MA8|AZG2_ARATH Adenine/guanine permease AZG2 OS=Arabidopsis thaliana OX=3702 GN=AZG2 PE=2 SV=1//1.32618e-180
Spo02732	1.1212	0.0053139	sp|O80582|FBK46_ARATH F-box/kelch-repeat protein At2g44130 OS=Arabidopsis thaliana OX=3702 GN=At2g44130 PE=2 SV=2//1.85649e-73
Spo02797	0.69114	0.013645	sp|Q9LEV3|CBSX3_ARATH CBS domain-containing protein CBSX3, mitochondrial OS=Arabidopsis thaliana OX=3702 GN=CBSX3 PE=1 SV=1//1.60668e-106
Spo02830	0.58932	0.046651	sp|Q08507|ACCO3_PETHY 1-aminocyclopropane-1-carboxylate oxidase 3 OS=Petunia hybrida OX=4102 GN=ACO3 PE=3 SV=1//7.54829e-174
Spo02868	1.35	0.0011705	sp|Q5NUF4|HIDM_GLYEC 2-hydroxyisoflavanone dehydratase OS=Glycyrrhiza echinata OX=46348 GN=HIDM PE=1 SV=1//5.93873e-56
Spo02869	1.3262	0.00078689	sp|Q5NUF4|HIDM_GLYEC 2-hydroxyisoflavanone dehydratase OS=Glycyrrhiza echinata OX=46348 GN=HIDM PE=1 SV=1//1.07151e-34
Spo02893	1.0179	0.00093925	sp|Q93WN0|SEBP2_ARATH Selenium-binding protein 2 OS=Arabidopsis thaliana OX=3702 GN=SBP2 PE=1 SV=1//0
Spo02991	1.5168	1.99e-06	sp|P17786|EF1A_SOLLC Elongation factor 1-alpha OS=Solanum lycopersicum OX=4081 PE=2 SV=1//0
Spo03045	1.1185	0.00053601	sp|Q9SHL8|PILS5_ARATH Protein PIN-LIKES 5 OS=Arabidopsis thaliana OX=3702 GN=PILS5 PE=2 SV=1//1.95022e-160
Spo03056	0.88304	0.0019463	sp|Q38970|ACC1_ARATH Acetyl-CoA carboxylase 1 OS=Arabidopsis thaliana OX=3702 GN=ACC1 PE=1 SV=1//0
Spo03112	1.6023	6.73e-05	sp|O04681|PTI5_SOLLC Pathogenesis-related genes transcriptional activator PTI5 OS=Solanum lycopersicum OX=4081 GN=PTI5 PE=2 SV=1//1.18953e-32
Spo03116	0.65821	0.040329	sp|P46277|CCNB1_MEDSV G2/mitotic-specific cyclin-1 OS=Medicago sativa subsp. varia OX=36902 PE=2 SV=1//4.23917e-13
Spo03252	0.59261	0.039342	sp|Q96412|SPE1_DIACA Arginine decarboxylase OS=Dianthus caryophyllus OX=3570 GN=ADC PE=2 SV=1//0
Spo03254	1.4685	0.0072752	sp|Q8GT20|BEBT_TOBAC Benzyl alcohol O-benzoyltransferase OS=Nicotiana tabacum OX=4097 GN=HSR201 PE=1 SV=1//0
Spo03293	1.4405	0.017799	sp|Q6WUC2|7OMT_PAPSO (R,S)-reticuline 7-O-methyltransferase OS=Papaver somniferum OX=3469 GN=7OMT PE=1 SV=1//2.01483e-106
Spo03338	0.99281	0.022968	sp|C0LGP4|Y3475_ARATH Probable LRR receptor-like serine/threonine-protein kinase At3g47570 OS=Arabidopsis thaliana OX=3702 GN=At3g47570 PE=2 SV=1//1.47285e-28
Spo03364	0.80215	0.0084863	sp|P0AC62|GLRX3_ECOLI Glutaredoxin 3 OS=Escherichia coli (strain K12) OX=83333 GN=grxC PE=1 SV=2//4.4097e-07
Spo03374	0.94374	0.036265	sp|Q8W4J9|RPP8_ARATH Disease resistance protein RPP8 OS=Arabidopsis thaliana OX=3702 GN=RPP8 PE=1 SV=2//6.8696e-11
Spo03377	1.1815	0.00010506	-//-
Spo03391	1.6264	0.039297	sp|Q9LMA1|FMO1_ARATH Probable flavin-containing monooxygenase 1 OS=Arabidopsis thaliana OX=3702 GN=FMO1 PE=2 SV=1//0
Spo03408	2.7603	0.0093257	sp|Q9FJ95|DHSO_ARATH Sorbitol dehydrogenase OS=Arabidopsis thaliana OX=3702 GN=SDH PE=1 SV=1//0
Spo03430	3.4491	8.53e-05	sp|Q9M077|AUR1_ARATH Serine/threonine-protein kinase Aurora-1 OS=Arabidopsis thaliana OX=3702 GN=AUR1 PE=1 SV=1//5.06356e-09
Spo03445	0.86307	0.0027488	sp|Q292F9|GDAP2_DROPS Protein GDAP2 homolog OS=Drosophila pseudoobscura pseudoobscura OX=46245 GN=GA15091 PE=3 SV=1//1.45856e-10
Spo03506	0.70278	0.022372	sp|Q9SEK3|HXK1_SPIOL Hexokinase-1 OS=Spinacia oleracea OX=3562 GN=HXK1 PE=2 SV=1//3.22728e-155
Spo03510	1.0447	0.048718	-//-
Spo03541	1.8602	0.010983	-//-
Spo03542	2.1484	0.0014732	-//-
Spo03546	1.2635	0.025137	sp|P13917|7SB1_SOYBN Basic 7S globulin OS=Glycine max OX=3847 GN=BG PE=1 SV=2//1.12603e-36
Spo03575	0.97853	0.035338	sp|Q9ZR37|DUS1_ARATH Dual specificity protein phosphatase 1 OS=Arabidopsis thaliana OX=3702 GN=DSPTP1 PE=1 SV=1//4.53494e-41
Spo03599	1.2618	0.015724	sp|Q8LPS2|ACD6_ARATH Protein ACCELERATED CELL DEATH 6 OS=Arabidopsis thaliana OX=3702 GN=ACD6 PE=1 SV=1//2.59406e-22
Spo03703	1.8635	0.010851	-//-
Spo03752	1.0889	0.0063183	-//-
Spo03774	1.0932	0.0028354	sp|Q9LRR4|R13L1_ARATH Putative disease resistance RPP13-like protein 1 OS=Arabidopsis thaliana OX=3702 GN=RPPL1 PE=3 SV=1//4.88441e-155
Spo03777	2.1968	1.46e-13	sp|Q84MB3|ACCH1_ARATH 1-aminocyclopropane-1-carboxylate oxidase homolog 1 OS=Arabidopsis thaliana OX=3702 GN=At1g06620 PE=2 SV=1//6.18675e-124
Spo03782	2.8622	1.38e-09	sp|Q84MB3|ACCH1_ARATH 1-aminocyclopropane-1-carboxylate oxidase homolog 1 OS=Arabidopsis thaliana OX=3702 GN=At1g06620 PE=2 SV=1//4.53785e-124
Spo03783	2.0193	0.022918	-//-
Spo03784	1.5662	0.00010963	sp|Q84MB3|ACCH1_ARATH 1-aminocyclopropane-1-carboxylate oxidase homolog 1 OS=Arabidopsis thaliana OX=3702 GN=At1g06620 PE=2 SV=1//6.3744e-142
Spo03833	1.2807	0.0079318	sp|O80366|ARR9_ARATH Two-component response regulator ARR9 OS=Arabidopsis thaliana OX=3702 GN=ARR9 PE=1 SV=1//1.73296e-69
Spo03933	1.1961	0.034288	sp|Q3ED65|MENG_ARATH 2-phytyl-1,4-beta-naphthoquinone methyltransferase, chloroplastic OS=Arabidopsis thaliana OX=3702 GN=MENG PE=1 SV=2//1.58714e-112
Spo03978	1.7166	0.0096328	sp|Q55EX9|Y8948_DICDI Putative methyltransferase DDB_G0268948 OS=Dictyostelium discoideum OX=44689 GN=DDB_G0268948 PE=1 SV=2//1.61921e-33
Spo04080	1.0405	0.00030955	sp|P27061|PPA1_SOLLC Acid phosphatase 1 OS=Solanum lycopersicum OX=4081 GN=APS1 PE=2 SV=1//4.1595e-57
Spo04081	0.9216	0.0084148	sp|Q9MB46|VATE_CITUN V-type proton ATPase subunit E OS=Citrus unshiu OX=55188 GN=VATE PE=2 SV=1//5.13758e-93
Spo04125	1.0053	0.0046479	sp|Q67YI6|ATL65_ARATH RING-H2 finger protein ATL65 OS=Arabidopsis thaliana OX=3702 GN=ATL65 PE=2 SV=2//1.29987e-14
Spo04127	1.3854	0.024225	sp|O80738|TPS10_ARATH Probable alpha,alpha-trehalose-phosphate synthase [UDP-forming] 10 OS=Arabidopsis thaliana OX=3702 GN=TPS10 PE=2 SV=1//0
Spo04136	1.0094	0.034269	sp|Q9SU63|AL2B4_ARATH Aldehyde dehydrogenase family 2 member B4, mitochondrial OS=Arabidopsis thaliana OX=3702 GN=ALDH2B4 PE=1 SV=1//0
Spo04152	1.2015	0.0040335	-//-
Spo04193	1.814	0.037256	sp|Q02357|ANK1_MOUSE Ankyrin-1 OS=Mus musculus OX=10090 GN=Ank1 PE=1 SV=2//6.78594e-09
Spo04196	1.1544	0.02559	sp|Q8RX37|P2C02_ARATH Probable protein phosphatase 2C 2 OS=Arabidopsis thaliana OX=3702 GN=At1g07160 PE=2 SV=1//5.44069e-108
Spo04374	1.3837	0.011354	sp|Q9FLY0|SARD4_ARATH Protein SAR DEFICIENT 4 OS=Arabidopsis thaliana OX=3702 GN=SARD4 PE=1 SV=1//8.40113e-107
Spo04400	1.4752	0.0014448	sp|Q8W110|FRO4_ARATH Ferric reduction oxidase 4 OS=Arabidopsis thaliana OX=3702 GN=FRO4 PE=2 SV=1//0
Spo04413	0.84321	0.0255	sp|Q09893|YAI5_SCHPO Uncharacterized protein C24B11.05 OS=Schizosaccharomyces pombe (strain 972 / ATCC 24843) OX=284812 GN=SPAC24B11.05 PE=3 SV=1//1.48153e-16
Spo04503	2.0571	4.37e-05	sp|Q8GXU5|SDI1_ARATH Protein SULFUR DEFICIENCY-INDUCED 1 OS=Arabidopsis thaliana OX=3702 GN=SDI1 PE=2 SV=1//7.52258e-128
Spo04590	0.80071	0.0167	-//-
Spo04617	2.2732	0.038738	sp|Q8VZS3|HHO2_ARATH Transcription factor HHO2 OS=Arabidopsis thaliana OX=3702 GN=HHO2 PE=1 SV=1//1.29973e-83
Spo04636	0.88777	0.0093733	sp|Q8H1Q1|TL203_ARATH Thylakoid lumenal protein TL20.3, chloroplastic OS=Arabidopsis thaliana OX=3702 GN=TL20.3 PE=1 SV=1//7.50008e-30
Spo04679	0.6882	0.023602	sp|Q9KG32|Y283_BACHD Uncharacterized isomerase BH0283 OS=Bacillus halodurans (strain ATCC BAA-125 / DSM 18197 / FERM 7344 / JCM 9153 / C-125) OX=272558 GN=BH0283 PE=3 SV=1//1.99431e-46
Spo04720	1.6679	0.032523	sp|Q8W1E3|CDF1_ARATH Cyclic dof factor 1 OS=Arabidopsis thaliana OX=3702 GN=CDF1 PE=1 SV=2//1.69521e-13
Spo04741	4.76362	0.0046056	-//-
Spo04763	1.0661	0.049786	sp|Q8LEV3|Y2060_ARATH BTB/POZ domain-containing protein At2g30600 OS=Arabidopsis thaliana OX=3702 GN=At2g30600/At2g30610 PE=2 SV=1//0
Spo04831	1.6929	0.021746	sp|F4JTP5|STY46_ARATH Serine/threonine-protein kinase STY46 OS=Arabidopsis thaliana OX=3702 GN=STY46 PE=1 SV=1//0
Spo04843	2.5309	1.59e-14	sp|Q3EBZ2|SKI23_ARATH F-box protein SKIP23 OS=Arabidopsis thaliana OX=3702 GN=SKIP23 PE=1 SV=1//5.61018e-48
Spo04844	2.2113	6.03e-11	sp|Q3EBZ2|SKI23_ARATH F-box protein SKIP23 OS=Arabidopsis thaliana OX=3702 GN=SKIP23 PE=1 SV=1//5.36254e-19
Spo04869	0.60545	0.044344	sp|Q9LXD1|RLF_ARATH Cytochrome b5 domain-containing protein RLF OS=Arabidopsis thaliana OX=3702 GN=RLF PE=2 SV=1//2.70992e-70
Spo04909	1.1293	0.01424	sp|Q9SGA2|GDPD1_ARATH Glycerophosphodiester phosphodiesterase GDPD1, chloroplastic OS=Arabidopsis thaliana OX=3702 GN=GDPD1 PE=1 SV=1//4.23256e-143
Spo04919	0.65314	0.044899	sp|P44439|PCNB_HAEIN Poly(A) polymerase I OS=Haemophilus influenzae (strain ATCC 51907 / DSM 11121 / KW20 / Rd) OX=71421 GN=pcnB PE=3 SV=1//1.9178e-27
Spo05115	0.61228	0.038726	sp|Q55480|YZ37_SYNY3 Uncharacterized sugar kinase slr0537 OS=Synechocystis sp. (strain PCC 6803 / Kazusa) OX=1111708 GN=slr0537 PE=3 SV=1//1.35951e-30
Spo05145	2.3244	0.00060592	sp|Q9SGA2|GDPD1_ARATH Glycerophosphodiester phosphodiesterase GDPD1, chloroplastic OS=Arabidopsis thaliana OX=3702 GN=GDPD1 PE=1 SV=1//7.67546e-170
Spo05147	3.169	0.049797	-//-
Spo05149	1.8607	0.0076961	-//-
Spo05225	0.75503	0.014879	sp|P42056|VDAC2_SOLTU Mitochondrial outer membrane protein porin of 36 kDa OS=Solanum tuberosum OX=4113 PE=1 SV=2//8.47159e-24
Spo05236	1.312	0.039834	sp|Q7PCC4|ANRCH_VITVI Anthocyanidin reductase ((2S)-flavan-3-ol-forming) OS=Vitis vinifera OX=29760 GN=ANR PE=1 SV=1//4.06356e-18
Spo05297	1.2892	0.049571	-//-
Spo05310	0.98501	0.040344	sp|Q39065|COPT1_ARATH Copper transporter 1 OS=Arabidopsis thaliana OX=3702 GN=COPT1 PE=2 SV=2//2.36856e-18
Spo05364	0.88456	0.018636	sp|Q8VZG8|MIK2_ARATH MDIS1-interacting receptor like kinase 2 OS=Arabidopsis thaliana OX=3702 GN=MIK2 PE=1 SV=3//2.75728e-64
Spo05374	1.6716	0.0044873	sp|Q9FWA6|PP207_ARATH Pentatricopeptide repeat-containing protein At3g02330, mitochondrial OS=Arabidopsis thaliana OX=3702 GN=PCMP-E90 PE=2 SV=2//6.98287e-17
Spo05391	0.97283	0.0016794	sp|Q7M443|CHIT2_TULSB Chitinase 2 OS=Tulipa saxatilis subsp. bakeri OX=110455 PE=1 SV=1//2.01424e-118
Spo05422	0.69069	0.026126	sp|Q9ZP41|EGC_CITJA EG45-like domain containing protein OS=Citrus jambhiri OX=64884 GN=CjBAp12 PE=1 SV=1//5.9763e-14
Spo05439	0.99327	0.00062207	sp|A0A0A1HA03|708C1_FAGES UDP-glycosyltransferase 708C1 OS=Fagopyrum esculentum OX=3617 GN=UGT708C1 PE=1 SV=1//2.8543e-139
Spo05489	1.3968	0.034514	sp|Q9C9X3|ANXD5_ARATH Annexin D5 OS=Arabidopsis thaliana OX=3702 GN=ANN5 PE=2 SV=2//3.64735e-106
Spo05505	0.74142	0.015817	sp|Q8VZG2|HSR4_ARATH Protein HYPER-SENSITIVITY-RELATED 4 OS=Arabidopsis thaliana OX=3702 GN=HSR4 PE=2 SV=1//9.71582e-174
Spo05517	2.6018	2.85e-06	sp|Q9ZP41|EGC_CITJA EG45-like domain containing protein OS=Citrus jambhiri OX=64884 GN=CjBAp12 PE=1 SV=1//1.3398e-33
Spo05548	2.6515	0.00049506	sp|Q9SZY4|PTR27_ARATH Protein NRT1/ PTR FAMILY 6.2 OS=Arabidopsis thaliana OX=3702 GN=NPF6.2 PE=1 SV=1//0
Spo05590	2.9368	0.02133	sp|Q9SBA7|STP8_ARATH Sugar transport protein 8 OS=Arabidopsis thaliana OX=3702 GN=STP8 PE=2 SV=2//0
Spo05620	0.85459	0.013824	sp|P45852|GLP1_MESCR Germin-like protein OS=Mesembryanthemum crystallinum OX=3544 PE=2 SV=1//7.23746e-83
Spo05646	1.1835	0.0022537	sp|Q66GR8|NET3A_ARATH Protein NETWORKED 3A OS=Arabidopsis thaliana OX=3702 GN=NET3A PE=2 SV=1//2.97736e-31
Spo05673	1.9966	0.00059077	sp|Q9FMU6|MPCP3_ARATH Mitochondrial phosphate carrier protein 3, mitochondrial OS=Arabidopsis thaliana OX=3702 GN=MPT3 PE=1 SV=1//1.11351e-105
Spo05723	1.5314	0.031296	sp|Q9SRE6|CML38_ARATH Calcium-binding protein CML38 OS=Arabidopsis thaliana OX=3702 GN=CML38 PE=2 SV=1//1.32517e-35
Spo05786	1.0895	0.00013336	-//-
Spo05822	1.9287	3.42e-07	sp|P93604|LRK10_WHEAT Rust resistance kinase Lr10 OS=Triticum aestivum OX=4565 GN=LRK10 PE=2 SV=1//1.61672e-84
Spo05859	0.62415	0.034779	-//-
Spo05910	0.78277	0.013955	sp|Q38954|PHT21_ARATH Inorganic phosphate transporter 2-1, chloroplastic OS=Arabidopsis thaliana OX=3702 GN=PHT2-1 PE=1 SV=1//0
Spo05950	1.2439	0.0087655	sp|Q9M022|AIRP2_ARATH E3 ubiquitin-protein ligase AIRP2 OS=Arabidopsis thaliana OX=3702 GN=AIRP2 PE=1 SV=1//2.54604e-63
Spo05980	0.72518	0.016289	sp|Q4UMH6|Y381_RICFE Putative ankyrin repeat protein RF_0381 OS=Rickettsia felis (strain ATCC VR-1525 / URRWXCal2) OX=315456 GN=RF_0381 PE=4 SV=1//7.90837e-06
Spo05992	1.1759	0.018083	sp|Q8GYF7|NUP54_ARATH Nuclear pore complex protein NUP54 OS=Arabidopsis thaliana OX=3702 GN=NUP54 PE=1 SV=1//1.53987e-138
Spo05993	1.8011	0.017182	sp|Q9CAG8|FBK28_ARATH F-box/kelch-repeat protein At1g67480 OS=Arabidopsis thaliana OX=3702 GN=At1g67480 PE=2 SV=1//9.88033e-162
Spo05994	1.9205	0.0082752	-//-
Spo06106	0.70635	0.019498	sp|Q9FM86|ADT5_ARATH Probable ADP,ATP carrier protein At5g56450 OS=Arabidopsis thaliana OX=3702 GN=At5g56450 PE=2 SV=1//5.60518e-148
Spo06143	0.64911	0.025725	-//-
Spo06262	1.699	0.0015131	sp|Q9FGY1|BXL1_ARATH Beta-D-xylosidase 1 OS=Arabidopsis thaliana OX=3702 GN=BXL1 PE=1 SV=1//0
Spo06348	0.60999	0.047103	sp|Q8H129|PPA3_ARATH Purple acid phosphatase 3 OS=Arabidopsis thaliana OX=3702 GN=PAP3 PE=2 SV=1//1.39588e-146
Spo06377	1.522	3.15e-06	sp|Q8H8U5|IN21B_ORYSJ Protein IN2-1 homolog B OS=Oryza sativa subsp. japonica OX=39947 GN=GSTZ5 PE=2 SV=1//3.0938e-80
Spo06386	1.2033	0.021101	sp|Q8L817|ATCA7_ARATH Alpha carbonic anhydrase 7 OS=Arabidopsis thaliana OX=3702 GN=ACA7 PE=2 SV=1//5.85012e-92
Spo06434	1.4741	0.049945	sp|Q6NQG7|ATL78_ARATH RING-H2 finger protein ATL78 OS=Arabidopsis thaliana OX=3702 GN=ATL78 PE=2 SV=1//5.10169e-73
Spo06516	2.3957	0.026365	sp|Q9SPV4|SAMT_CLABR Salicylate carboxymethyltransferase OS=Clarkia breweri OX=36903 GN=SAMT PE=1 SV=1//4.92748e-107
Spo06517	0.76777	0.0089712	-//-
Spo06535	2.6376	0.03461	sp|Q9LX73|UFL1_ARATH E3 UFM1-protein ligase 1 homolog OS=Arabidopsis thaliana OX=3702 GN=At3g46220 PE=1 SV=1//4.19498e-08
Spo06538	1.1188	0.0083023	-//-
Spo06562	2.5788	0.038964	sp|Q9M069|E137_ARATH Glucan endo-1,3-beta-glucosidase 7 OS=Arabidopsis thaliana OX=3702 GN=At4g34480 PE=1 SV=2//3.90041e-09
Spo06739	2.0033	0.013209	-//-
Spo06741	0.90593	0.0020628	-//-
Spo06753	1.3654	0.00047979	sp|Q6NQG7|ATL78_ARATH RING-H2 finger protein ATL78 OS=Arabidopsis thaliana OX=3702 GN=ATL78 PE=2 SV=1//6.96224e-42
Spo06773	0.7749	0.0063383	sp|P51074|ANX4_FRAAN Annexin-like protein RJ4 OS=Fragaria ananassa OX=3747 PE=2 SV=2//5.58252e-117
Spo06835	1.1227	0.043749	sp|Q9SK55|NAC42_ARATH Transcription factor JUNGBRUNNEN 1 OS=Arabidopsis thaliana OX=3702 GN=JUB1 PE=1 SV=1//1.00128e-69
Spo06930	1.0461	0.0083285	sp|Q9STX1|ACBP3_ARATH Acyl-CoA-binding domain-containing protein 3 OS=Arabidopsis thaliana OX=3702 GN=ACBP3 PE=1 SV=1//2.72158e-32
Spo06935	1.3296	0.00010256	-//-
Spo07020	2.1287	0.011469	sp|Q940P5|TET19_ARATH Tetraspanin-19 OS=Arabidopsis thaliana OX=3702 GN=TOM2AH3 PE=2 SV=1//2.05639e-34
Spo07030	0.7918	0.041424	sp|Q9SHQ8|HIP4_ARATH Heavy metal-associated isoprenylated plant protein 4 OS=Arabidopsis thaliana OX=3702 GN=HIPP04 PE=3 SV=2//2.49033e-35
Spo07177	1.8625	5.89e-06	sp|Q6H501|HKT6_ORYSJ Probable cation transporter HKT6 OS=Oryza sativa subsp. japonica OX=39947 GN=HKT6 PE=2 SV=2//1.59464e-48
Spo07284	1.4164	0.018738	-//-
Spo07298	2.5809	0.0027805	sp|Q8VZG8|MIK2_ARATH MDIS1-interacting receptor like kinase 2 OS=Arabidopsis thaliana OX=3702 GN=MIK2 PE=1 SV=3//9.74635e-15
Spo07359	0.93989	0.0097939	sp|P0C7Q7|PPR38_ARATH Putative pentatricopeptide repeat-containing protein At1g12700, mitochondrial OS=Arabidopsis thaliana OX=3702 GN=At1g12700 PE=3 SV=1//6.21964e-17
Spo07360	2.8834	4.05e-18	sp|Q9FEQ8|PER2_MAIZE Peroxidase 2 OS=Zea mays OX=4577 GN=PER2 PE=2 SV=1//8.38875e-27
Spo07361	2.6819	2.26e-16	sp|A7QEU4|PER5_VITVI Peroxidase 5 OS=Vitis vinifera OX=29760 GN=GSVIVT00037159001 PE=1 SV=2//7.04228e-55
Spo07368	0.75449	0.047023	sp|Q96520|PER12_ARATH Peroxidase 12 OS=Arabidopsis thaliana OX=3702 GN=PER12 PE=1 SV=1//2.75091e-145
Spo07463	0.78627	0.040762	sp|Q8RXQ1|TBL35_ARATH Protein trichome birefringence-like 35 OS=Arabidopsis thaliana OX=3702 GN=TBL35 PE=2 SV=1//0
Spo07515	0.7715	0.0065049	-//-
Spo07526	0.62203	0.040032	sp|P0DKL2|OP10_MAIZE Protein OPAQUE10 OS=Zea mays OX=4577 GN=O10 PE=1 SV=1//1.00445e-47
Spo07601	1.5901	0.00091372	sp|Q9LFR1|PTR50_ARATH Protein NRT1/ PTR FAMILY 5.8 OS=Arabidopsis thaliana OX=3702 GN=NPF5.8 PE=2 SV=1//0
Spo07602	0.72963	0.011211	sp|Q8IUH2|CREG2_HUMAN Protein CREG2 OS=Homo sapiens OX=9606 GN=CREG2 PE=1 SV=1//1.36579e-30
Spo07626	1.7845	0.0033334	sp|P37118|C71A2_SOLME Cytochrome P450 71A2 OS=Solanum melongena OX=4111 GN=CYP71A2 PE=2 SV=1//5.487e-162
Spo07634	0.82063	0.012794	sp|Q9STK7|C71AQ_ARATH Cytochrome P450 71A26 OS=Arabidopsis thaliana OX=3702 GN=CYP71A26 PE=3 SV=1//7.79815e-153
Spo07635	0.59875	0.034858	sp|Q9STK9|C71AO_ARATH Cytochrome P450 71A24 OS=Arabidopsis thaliana OX=3702 GN=CYP71A24 PE=2 SV=3//3.24737e-158
Spo07658	0.90339	0.022656	sp|Q38JU2|CRYD_SOLLC Cryptochrome DASH, chloroplastic/mitochondrial OS=Solanum lycopersicum OX=4081 GN=CRYD PE=2 SV=2//0
Spo07673	0.78094	0.024819	sp|Q9SCS3|PGML4_ARATH Phosphoglycerate mutase-like protein 4 OS=Arabidopsis thaliana OX=3702 GN=At3g50520 PE=2 SV=1//4.27158e-91
Spo07755	2.1489	9.9e-09	sp|Q9C7S5|PSYR1_ARATH Tyrosine-sulfated glycopeptide receptor 1 OS=Arabidopsis thaliana OX=3702 GN=PSY1R PE=1 SV=1//4.95201e-178
Spo07776	0.7349	0.020737	sp|Q9SSA7|GLIP5_ARATH GDSL esterase/lipase 5 OS=Arabidopsis thaliana OX=3702 GN=GLIP5 PE=2 SV=2//1.75645e-76
Spo07777	0.67549	0.021131	sp|Q9LJP1|GRIP4_ARATH GDSL esterase/lipase 4 OS=Arabidopsis thaliana OX=3702 GN=GLIP4 PE=2 SV=2//7.84113e-85
Spo07786	1.8184	0.024036	sp|F4HV65|DRMH4_ARATH Dormancy-associated protein homolog 4 OS=Arabidopsis thaliana OX=3702 GN=At1g54070 PE=3 SV=1//3.95923e-08
Spo07837	0.8541	0.0035521	sp|Q9SXB8|Y1133_ARATH G-type lectin S-receptor-like serine/threonine-protein kinase At1g11330 OS=Arabidopsis thaliana OX=3702 GN=At1g11330 PE=1 SV=3//0
Spo07880	0.99825	0.02039	sp|O03982|HIP39_ARATH Heavy metal-associated isoprenylated plant protein 39 OS=Arabidopsis thaliana OX=3702 GN=HIPP39 PE=2 SV=1//2.58884e-17
Spo07893	0.93476	0.022041	-//-
Spo07958	0.6344	0.042914	sp|Q941I6|PMS1_ARATH DNA mismatch repair protein PMS1 OS=Arabidopsis thaliana OX=3702 GN=PMS1 PE=1 SV=1//0
Spo07969	0.69405	0.015777	sp|Q84J88|HIP36_ARATH Heavy metal-associated isoprenylated plant protein 36 OS=Arabidopsis thaliana OX=3702 GN=HIPP36 PE=2 SV=1//4.09961e-20
Spo07978	1.6304	0.013469	sp|O82245|TSPO_ARATH Translocator protein homolog OS=Arabidopsis thaliana OX=3702 GN=TSPO PE=1 SV=1//9.44813e-45
Spo08142	1.0778	0.00088512	sp|F4HRV8|ASY1_ARATH Meiosis-specific protein ASY1 OS=Arabidopsis thaliana OX=3702 GN=ASY1 PE=1 SV=1//0
Spo08170	0.81794	0.02734	sp|Q9CA57|GSTUA_ARATH Glutathione S-transferase U10 OS=Arabidopsis thaliana OX=3702 GN=GSTU10 PE=2 SV=1//4.99124e-44
Spo08185	1.1781	0.0068925	-//-
Spo08186	0.95328	0.0091267	sp|O82768|HIS2_ARATH Histidine biosynthesis bifunctional protein hisIE, chloroplastic OS=Arabidopsis thaliana OX=3702 GN=HISN2 PE=1 SV=1//5.76044e-122
Spo08187	1.4518	0.00099753	sp|Q9XFI1|TRL12_ARATH Thioredoxin-like 1-2, chloroplastic OS=Arabidopsis thaliana OX=3702 GN=At5g61440 PE=2 SV=1//1.82158e-80
Spo08219	1.7244	0.018571	sp|F4JRB0|HHO5_ARATH Transcription factor HHO5 OS=Arabidopsis thaliana OX=3702 GN=HHO5 PE=1 SV=1//1.26511e-41
Spo08265	1.5631	0.0076669	sp|O23244|PPA25_ARATH Purple acid phosphatase 25 OS=Arabidopsis thaliana OX=3702 GN=PAP25 PE=2 SV=2//0
Spo08290	1.5227	7.62e-07	sp|Q9FKQ1|DTX27_ARATH Protein DETOXIFICATION 27 OS=Arabidopsis thaliana OX=3702 GN=DTX27 PE=2 SV=1//0
Spo08372	1.0069	0.0003861	sp|Q9FYB5|DNJ11_ARATH Chaperone protein dnaJ 11, chloroplastic OS=Arabidopsis thaliana OX=3702 GN=ATJ11 PE=1 SV=2//3.16749e-26
Spo08593	0.95842	0.036094	sp|Q9LHQ6|OCT4_ARATH Organic cation/carnitine transporter 4 OS=Arabidopsis thaliana OX=3702 GN=OCT4 PE=2 SV=1//0
Spo08635	2.0733	5.84e-05	sp|Q8GZ38|UNE10_ARATH Transcription factor UNE10 OS=Arabidopsis thaliana OX=3702 GN=UNE10 PE=2 SV=1//1.56854e-56
Spo08707	0.74565	0.019168	sp|A1AM21|RL9_PELPD 50S ribosomal protein L9 OS=Pelobacter propionicus (strain DSM 2379 / NBRC 103807 / OttBd1) OX=338966 GN=rplI PE=3 SV=1//4.14999e-06
Spo08740	0.76627	0.032244	-//-
Spo08791	1.6473	0.042751	-//-
Spo08879	0.74105	0.049172	sp|O24600|RPOT3_ARATH DNA-directed RNA polymerase 3, chloroplastic OS=Arabidopsis thaliana OX=3702 GN=RPOT3 PE=2 SV=1//0
Spo08889	1.5145	0.00051366	sp|C7AE94|FAOMT_VITVI Flavonoid 3&apos;,5&apos;-methyltransferase OS=Vitis vinifera OX=29760 GN=FAOMT PE=1 SV=1//1.00279e-100
Spo08924	0.65108	0.030494	-//-
Spo09068	0.79479	0.012473	sp|Q9SR96|DNJ63_ARATH DnaJ protein ERDJ3A OS=Arabidopsis thaliana OX=3702 GN=ERDJ3A PE=1 SV=1//8.41946e-13
Spo09096	1.7855	0.033304	-//-
Spo09102	1.1337	0.002716	-//-
Spo09103	2.4949	0.0006179	sp|O65924|Y2921_ARATH Putative leucine-rich repeat receptor-like protein kinase At2g19210 OS=Arabidopsis thaliana OX=3702 GN=At2g19210 PE=3 SV=1//0
Spo09148	1.3185	0.01093	-//-
Spo09152	3.2985	0.021216	sp|Q38853|STR15_ARATH Rhodanese-like domain-containing protein 15, chloroplastic OS=Arabidopsis thaliana OX=3702 GN=STR15 PE=2 SV=1//6.06568e-45
Spo09173	1.2246	0.00028076	sp|Q94DG6|ZIP1_ORYSJ Zinc transporter 1 OS=Oryza sativa subsp. japonica OX=39947 GN=ZIP1 PE=1 SV=1//3.34292e-118
Spo09185	2.0683	6.15e-12	sp|Q6WNQ8|C81E8_MEDTR Cytochrome P450 81E8 OS=Medicago truncatula OX=3880 GN=CYP81E8 PE=2 SV=1//2.42401e-132
Spo09238	0.62114	0.037269	sp|Q9FXF2|RKF1_ARATH Probable LRR receptor-like serine/threonine-protein kinase RFK1 OS=Arabidopsis thaliana OX=3702 GN=RKF1 PE=1 SV=1//0
Spo09272	0.9376	0.0042323	-//-
Spo09328	1.4178	0.029734	sp|O04609|WRK22_ARATH WRKY transcription factor 22 OS=Arabidopsis thaliana OX=3702 GN=WRKY22 PE=2 SV=1//1.23282e-21
Spo09329	0.928	0.031232	sp|Q8VWQ4|WRK56_ARATH Probable WRKY transcription factor 56 OS=Arabidopsis thaliana OX=3702 GN=WRKY56 PE=2 SV=1//1.62548e-48
Spo09420	1.581	0.046694	-//-
Spo09460	0.63863	0.04165	sp|P82195|RK18_SPIOL 50S ribosomal protein L18, chloroplastic OS=Spinacia oleracea OX=3562 GN=RPL18 PE=1 SV=3//6.87395e-96
Spo09542	0.61374	0.033692	sp|Q8RXX9|ATL6_ARATH E3 ubiquitin-protein ligase ATL6 OS=Arabidopsis thaliana OX=3702 GN=ATL6 PE=1 SV=2//4.76281e-72
Spo09647	1.6063	0.045455	sp|Q9ZRA4|AB19A_PRUPE Auxin-binding protein ABP19a OS=Prunus persica OX=3760 GN=ABP19A PE=3 SV=1//1.18538e-77
Spo09658	1.0952	0.047232	sp|O04012|AB19B_PRUPE Auxin-binding protein ABP19b OS=Prunus persica OX=3760 GN=ABP19B PE=3 SV=1//2.70945e-25
Spo09664	0.92151	0.0076852	sp|Q84W56|RNJ_ARATH Ribonuclease J OS=Arabidopsis thaliana OX=3702 GN=RNJ PE=1 SV=1//4.05888e-25
Spo09720	1.9674	0.013941	sp|O23553|BAM3_ARATH Beta-amylase 3, chloroplastic OS=Arabidopsis thaliana OX=3702 GN=BAM3 PE=1 SV=3//0
Spo09736	0.60254	0.034545	sp|O23547|EXLB1_ARATH Expansin-like B1 OS=Arabidopsis thaliana OX=3702 GN=EXLB1 PE=2 SV=2//6.63202e-74
Spo09747	0.73322	0.017214	sp|Q42290|MPPB_ARATH Probable mitochondrial-processing peptidase subunit beta, mitochondrial OS=Arabidopsis thaliana OX=3702 GN=At3g02090 PE=1 SV=2//3.50852e-27
Spo09761	0.59052	0.038383	sp|Q8RY89|PI5K8_ARATH Phosphatidylinositol 4-phosphate 5-kinase 8 OS=Arabidopsis thaliana OX=3702 GN=PIP5K8 PE=1 SV=1//4.22401e-14
Spo09773	1.3282	3.18e-06	-//-
Spo09807	1.0888	0.013242	sp|Q8L828|COB23_ARATH Coatomer subunit beta&apos;-3 OS=Arabidopsis thaliana OX=3702 GN=At3g15980 PE=2 SV=1//5.79408e-39
Spo09812	1.202	0.015536	-//-
Spo09813	1.1182	0.0079689	-//-
Spo09888	0.86394	0.010137	sp|Q9LYC6|GRC11_ARATH Glutaredoxin-C11 OS=Arabidopsis thaliana OX=3702 GN=GRXC11 PE=3 SV=1//6.35941e-45
Spo09922	0.68338	0.030364	-//-
Spo09923	0.82698	0.0042938	sp|P43294|MHK_ARATH Serine/threonine-protein kinase MHK OS=Arabidopsis thaliana OX=3702 GN=MHK PE=2 SV=2//0
Spo09937	0.63891	0.027355	sp|O94270|ERD2_SCHPO ER lumen protein-retaining receptor OS=Schizosaccharomyces pombe (strain 972 / ATCC 24843) OX=284812 GN=erd2 PE=3 SV=1//5.53428e-24
Spo09938	0.88164	0.0078282	sp|O76767|ERD2_DROME ER lumen protein-retaining receptor OS=Drosophila melanogaster OX=7227 GN=KdelR PE=2 SV=1//2.80094e-12
Spo09961	0.92432	0.03151	sp|Q8GYH5|BAD1_ARATH Ankyrin repeat-containing protein BDA1 OS=Arabidopsis thaliana OX=3702 GN=BAD1 PE=1 SV=1//1.60233e-26
Spo10055	0.87604	0.021246	sp|P24465|C71A1_PERAE Cytochrome P450 71A1 OS=Persea americana OX=3435 GN=CYP71A1 PE=1 SV=2//7.98411e-132
Spo10066	1.0376	0.036175	sp|Q9SYG7|AL7B4_ARATH Aldehyde dehydrogenase family 7 member B4 OS=Arabidopsis thaliana OX=3702 GN=ALDH7B4 PE=2 SV=3//0
Spo10205	2.6772	2.93e-11	sp|Q9ZRA4|AB19A_PRUPE Auxin-binding protein ABP19a OS=Prunus persica OX=3760 GN=ABP19A PE=3 SV=1//1.05493e-78
Spo10206	2.6474	1.61e-11	sp|Q9ZRA4|AB19A_PRUPE Auxin-binding protein ABP19a OS=Prunus persica OX=3760 GN=ABP19A PE=3 SV=1//7.91797e-76
Spo10209	3.6992	1.61e-08	sp|O04011|ABP20_PRUPE Auxin-binding protein ABP20 OS=Prunus persica OX=3760 GN=ABP20 PE=2 SV=1//1.01922e-69
Spo10271	0.71153	0.018575	sp|Q940A2|P2C31_ARATH Protein kinase and PP2C-like domain-containing protein OS=Arabidopsis thaliana OX=3702 GN=At2g40860/At2g40870 PE=2 SV=1//0
Spo10338	1.4178	2.28e-06	sp|P31687|4CL2_SOYBN 4-coumarate--CoA ligase 2 OS=Glycine max OX=3847 PE=2 SV=2//0
Spo10360	1.6	0.016186	sp|O26373|Y273_METTH UPF0098 protein MTH_273 OS=Methanothermobacter thermautotrophicus (strain ATCC 29096 / DSM 1053 / JCM 10044 / NBRC 100330 / Delta H) OX=187420 GN=MTH_273 PE=3 SV=1//1.45018e-22
Spo10400	0.73848	0.014531	sp|Q0WN69|KN14P_ARATH Kinesin-like protein KIN-14P OS=Arabidopsis thaliana OX=3702 GN=KIN14P PE=2 SV=1//0
Spo10462	0.61332	0.02882	sp|Q9SJM1|ACR10_ARATH ACT domain-containing protein ACR10 OS=Arabidopsis thaliana OX=3702 GN=ACR10 PE=2 SV=1//2.02234e-175
Spo10489	1.7249	0.031825	sp|Q39224|SRG1_ARATH Protein SRG1 OS=Arabidopsis thaliana OX=3702 GN=SRG1 PE=2 SV=1//2.17042e-52
Spo10495	0.81929	0.031412	sp|Q9LH89|Y3885_ARATH Uncharacterized protein At3g28850 OS=Arabidopsis thaliana OX=3702 GN=At3g28850 PE=4 SV=1//1.04078e-26
Spo10546	1.1812	0.037026	sp|Q9MAH4|AB10G_ARATH ABC transporter G family member 10 OS=Arabidopsis thaliana OX=3702 GN=ABCG10 PE=3 SV=1//0
Spo10602	0.81169	0.004353	sp|Q8RW90|FAH_ARATH Fumarylacetoacetase OS=Arabidopsis thaliana OX=3702 GN=FAH PE=1 SV=1//0
Spo10621	1.1821	0.029688	sp|O48676|U74B1_ARATH UDP-glycosyltransferase 74B1 OS=Arabidopsis thaliana OX=3702 GN=UGT74B1 PE=1 SV=1//2.69065e-156
Spo10650	0.58977	0.037653	sp|Q8S528|AL2B7_ARATH Aldehyde dehydrogenase family 2 member B7, mitochondrial OS=Arabidopsis thaliana OX=3702 GN=ALDH2B7 PE=1 SV=2//0
Spo10653	1.6958	0.032645	sp|Q6NKP9|AMSH2_ARATH AMSH-like ubiquitin thioesterase 2 OS=Arabidopsis thaliana OX=3702 GN=AMSH2 PE=2 SV=1//6.59527e-91
Spo10692	1.5059	0.0042149	sp|P42764|JIPH_ATRCA Jasmonate-induced protein homolog OS=Atriplex canescens OX=35922 PE=2 SV=1//6.75953e-12
Spo10727	0.91966	0.01448	sp|A2WSD3|SWT6B_ORYSI Bidirectional sugar transporter SWEET6b OS=Oryza sativa subsp. indica OX=39946 GN=SWEET6B PE=3 SV=1//1.04496e-49
Spo10729	0.81693	0.037852	sp|O80738|TPS10_ARATH Probable alpha,alpha-trehalose-phosphate synthase [UDP-forming] 10 OS=Arabidopsis thaliana OX=3702 GN=TPS10 PE=2 SV=1//0
Spo10730	1.19	0.0079261	-//-
Spo10769	1.0495	0.00024643	sp|Q9LMU2|KTI2_ARATH Kunitz trypsin inhibitor 2 OS=Arabidopsis thaliana OX=3702 GN=KTI2 PE=2 SV=1//2.44875e-45
Spo10790	2.0496	6.74e-08	sp|P16273|PRPX_HORVU Pathogen-related protein OS=Hordeum vulgare OX=4513 PE=2 SV=2//1.52876e-85
Spo10859	0.92608	0.0042635	sp|Q9FIU7|BGL41_ARATH Putative beta-glucosidase 41 OS=Arabidopsis thaliana OX=3702 GN=BGLU41 PE=3 SV=2//0
Spo10950	0.67346	0.0389	sp|Q058N4|MRS2B_ARATH Magnesium transporter MRS2-11, chloroplastic OS=Arabidopsis thaliana OX=3702 GN=MRS2-11 PE=1 SV=1//3.88243e-162
Spo11007	0.68002	0.045224	sp|O22932|CIPKB_ARATH CBL-interacting serine/threonine-protein kinase 11 OS=Arabidopsis thaliana OX=3702 GN=CIPK11 PE=1 SV=1//1.05074e-148
Spo11008	0.56578	0.04223	sp|Q9SJK3|AGO5_ARATH Protein argonaute 5 OS=Arabidopsis thaliana OX=3702 GN=AGO5 PE=1 SV=2//0
Spo11029	3.6373	0.020153	sp|Q9FLC0|PER52_ARATH Peroxidase 52 OS=Arabidopsis thaliana OX=3702 GN=PER52 PE=2 SV=1//4.96519e-128
Spo11069	0.87847	0.014242	sp|Q9SZW4|HMA2_ARATH Cadmium/zinc-transporting ATPase HMA2 OS=Arabidopsis thaliana OX=3702 GN=HMA2 PE=2 SV=1//2.14639e-12
Spo11075	1.0267	0.011044	sp|Q9LW62|CKL10_ARATH Casein kinase 1-like protein 10 OS=Arabidopsis thaliana OX=3702 GN=CKL10 PE=2 SV=1//5.33555e-39
Spo11076	1.1038	0.033108	sp|Q9LK64|AB3C_ARATH ABC transporter C family member 3 OS=Arabidopsis thaliana OX=3702 GN=ABCC3 PE=1 SV=1//0
Spo11077	1.0513	0.022907	sp|C0LGE0|Y1765_ARATH Probable LRR receptor-like serine/threonine-protein kinase At1g07650 OS=Arabidopsis thaliana OX=3702 GN=At1g07650 PE=1 SV=1//0
Spo11151	0.75131	0.0097292	sp|Q9ZSK5|ZOG_PHALU Zeatin O-glucosyltransferase OS=Phaseolus lunatus OX=3884 GN=ZOG1 PE=2 SV=1//9.32848e-156
Spo11153	0.81925	0.0050444	sp|Q9ZSK5|ZOG_PHALU Zeatin O-glucosyltransferase OS=Phaseolus lunatus OX=3884 GN=ZOG1 PE=2 SV=1//9.6029e-150
Spo11193	0.8862	0.030162	sp|Q8GV43|PLCD6_ARATH Phosphoinositide phospholipase C 6 OS=Arabidopsis thaliana OX=3702 GN=PLC6 PE=2 SV=2//0
Spo11227	1.933	4.16e-05	sp|Q9FLU7|P2B12_ARATH Putative F-box protein PP2-B12 OS=Arabidopsis thaliana OX=3702 GN=PP2B12 PE=4 SV=1//9.8306e-36
Spo11311	1.3286	0.012539	-//-
Spo11414	2.3554	4.16e-15	-//-
Spo11439	1.0595	0.00022659	sp|P17641|PRS1_SOLTU Pathogenesis-related protein STH-21 OS=Solanum tuberosum OX=4113 GN=STH-21 PE=2 SV=1//9.22954e-36
Spo11479	0.79264	0.023846	sp|Q9C6A8|RLP15_ARATH Receptor-like protein 15 OS=Arabidopsis thaliana OX=3702 GN=RLP15 PE=3 SV=1//2.78605e-87
Spo11498	0.88412	0.029792	sp|Q949V6|ARI1_ARATH Probable E3 ubiquitin-protein ligase ARI1 OS=Arabidopsis thaliana OX=3702 GN=ARI1 PE=2 SV=1//0
Spo11503	1.8544	0.019026	sp|Q9FVL0|HBL1_MEDSA Non-symbiotic hemoglobin 1 OS=Medicago sativa OX=3879 GN=MHB1 PE=2 SV=1//2.49972e-78
Spo11568	1.1511	0.022508	sp|P81571|DEFD2_SPIOL Defensin D2 (Fragment) OS=Spinacia oleracea OX=3562 PE=1 SV=1//1.21834e-22
Spo11590	1.0598	0.00021342	sp|Q8LBF7|SWET7_ARATH Bidirectional sugar transporter SWEET7 OS=Arabidopsis thaliana OX=3702 GN=SWEET7 PE=1 SV=1//6.24694e-66
Spo11622	3.8835	0.030838	sp|P42764|JIPH_ATRCA Jasmonate-induced protein homolog OS=Atriplex canescens OX=35922 PE=2 SV=1//8.25253e-14
Spo11774	1.0717	0.017249	sp|Q9LZT4|EXLA1_ARATH Expansin-like A1 OS=Arabidopsis thaliana OX=3702 GN=EXLA1 PE=2 SV=1//1.893e-95
Spo11775	1.3591	0.00065324	sp|Q8LBB7|LOG5_ARATH Cytokinin riboside 5&apos;-monophosphate phosphoribohydrolase LOG5 OS=Arabidopsis thaliana OX=3702 GN=LOG5 PE=1 SV=1//6.55195e-111
Spo11938	0.88624	0.037612	sp|Q8RY82|FB121_ARATH F-box protein At2g32560 OS=Arabidopsis thaliana OX=3702 GN=At2g32560 PE=2 SV=1//4.90379e-149
Spo11939	1.2932	3.03e-05	sp|O80341|EF102_ARATH Ethylene-responsive transcription factor 5 OS=Arabidopsis thaliana OX=3702 GN=ERF5 PE=2 SV=1//4.30985e-18
Spo11940	3.9692	0.047409	sp|Q40478|ERF5_TOBAC Ethylene-responsive transcription factor 5 OS=Nicotiana tabacum OX=4097 GN=ERF5 PE=2 SV=1//6.06102e-18
Spo11990	0.92571	0.02578	sp|O24133|CHLD_TOBAC Magnesium-chelatase subunit ChlD, chloroplastic OS=Nicotiana tabacum OX=4097 GN=CHLD PE=2 SV=1//8.10721e-178
Spo11992	0.78438	0.027419	sp|Q56YA5|SGAT_ARATH Serine--glyoxylate aminotransferase OS=Arabidopsis thaliana OX=3702 GN=AGT1 PE=1 SV=2//0
Spo12017	1.2077	0.0048378	sp|Q9LK62|AB7C_ARATH ABC transporter C family member 7 OS=Arabidopsis thaliana OX=3702 GN=ABCC7 PE=1 SV=1//0
Spo12106	2.6321	0.0030149	-//-
Spo12124	2.6939	0.0050734	sp|Q8LEG1|BH054_ARATH Transcription factor bHLH54 OS=Arabidopsis thaliana OX=3702 GN=BHLH54 PE=2 SV=1//5.52084e-50
Spo12218	0.96185	0.014043	sp|Q9ZV48|TPS11_ARATH Probable alpha,alpha-trehalose-phosphate synthase [UDP-forming] 11 OS=Arabidopsis thaliana OX=3702 GN=TPS11 PE=2 SV=1//0
Spo12309	1.1179	0.04141	-//-
Spo12321	1.0731	0.024336	sp|Q9FEG2|TOM1_ARATH Tobamovirus multiplication protein 1 OS=Arabidopsis thaliana OX=3702 GN=TOM1 PE=1 SV=1//4.59956e-63
Spo12339	1.0612	0.0010005	sp|Q6R567|RMA1_CAPAN E3 ubiquitin-protein ligase RMA1H1 OS=Capsicum annuum OX=4072 GN=RMA1H1 PE=1 SV=1//3.54309e-50
Spo12360	0.92186	0.033792	sp|Q9SR86|AGT23_ARATH Alanine--glyoxylate aminotransferase 2 homolog 3, mitochondrial OS=Arabidopsis thaliana OX=3702 GN=At3g08860 PE=2 SV=1//0
Spo12399	1.0233	0.014041	sp|Q84JC2|DOGL4_ARATH Protein DOG1-like 4 OS=Arabidopsis thaliana OX=3702 GN=DOGL4 PE=2 SV=1//2.2822e-14
Spo12403	0.59499	0.034942	sp|O80452|AMPD_ARATH AMP deaminase OS=Arabidopsis thaliana OX=3702 GN=AMPD PE=1 SV=2//0
Spo12470	0.71814	0.025879	sp|Q3EBZ2|SKI23_ARATH F-box protein SKIP23 OS=Arabidopsis thaliana OX=3702 GN=SKIP23 PE=1 SV=1//5.1716e-19
Spo12492	1.2472	0.040095	sp|Q9AT54|SCGT_TOBAC Scopoletin glucosyltransferase OS=Nicotiana tabacum OX=4097 GN=TOGT1 PE=1 SV=1//1.10777e-161
Spo12662	1.0719	0.00024605	sp|Q9C5E5|DGK5_ARATH Diacylglycerol kinase 5 OS=Arabidopsis thaliana OX=3702 GN=DGK5 PE=2 SV=1//0
Spo12716	1.2509	0.0011344	sp|Q651X7|CSLE1_ORYSJ Cellulose synthase-like protein E1 OS=Oryza sativa subsp. japonica OX=39947 GN=CSLE1 PE=2 SV=2//2.76592e-137
Spo12836	0.81524	0.0089348	sp|Q0ZPV7|CXE1_ACTER Carboxylesterase 1 OS=Actinidia eriantha OX=165200 GN=CXE1 PE=1 SV=1//1.1449e-88
Spo12912	2.4927	1.31e-10	sp|P17641|PRS1_SOLTU Pathogenesis-related protein STH-21 OS=Solanum tuberosum OX=4113 GN=STH-21 PE=2 SV=1//4.21235e-31
Spo12913	1.7322	4.08e-09	sp|Q40280|MAL12_MALDO Major allergen Mal d 1 OS=Malus domestica OX=3750 PE=1 SV=3//1.91715e-31
Spo13022	0.86286	0.046736	sp|Q40287|UFOG5_MANES Anthocyanidin 3-O-glucosyltransferase 5 OS=Manihot esculenta OX=3983 GN=GT5 PE=2 SV=1//4.43423e-10
Spo13033	0.72774	0.019528	sp|Q39030|KPK2_ARATH Serine/threonine-protein kinase AtPK2/AtPK19 OS=Arabidopsis thaliana OX=3702 GN=ATPK2 PE=1 SV=2//1.0304e-155
Spo13116	0.86477	0.032221	sp|Q8GW29|LOG7_ARATH Cytokinin riboside 5&apos;-monophosphate phosphoribohydrolase LOG7 OS=Arabidopsis thaliana OX=3702 GN=LOG7 PE=1 SV=2//1.49198e-108
Spo13142	0.65322	0.024346	sp|Q8LE10|HA22I_ARATH HVA22-like protein i OS=Arabidopsis thaliana OX=3702 GN=HVA22I PE=2 SV=2//1.19072e-61
Spo13150	0.75775	0.019493	sp|Q3EAL1|OFP6_ARATH Transcription repressor OFP6 OS=Arabidopsis thaliana OX=3702 GN=OFP6 PE=1 SV=1//5.9739e-25
Spo13189	0.89777	0.0016875	sp|O53732|UFAA1_MYCTU Tuberculostearic acid methyltransferase UfaA1 OS=Mycobacterium tuberculosis (strain ATCC 25618 / H37Rv) OX=83332 GN=ufaA1 PE=1 SV=3//2.86022e-55
Spo13230	1.0511	0.045916	-//-
Spo13254	2.40635	0.044919	sp|Q9MA74|SDC1_ARATH Serine decarboxylase OS=Arabidopsis thaliana OX=3702 GN=SDC PE=1 SV=1//0
Spo13268	2.7774	0.0028308	-//-
Spo13395	0.93896	0.020052	sp|Q8LD98|NHL6_ARATH NDR1/HIN1-like protein 6 OS=Arabidopsis thaliana OX=3702 GN=NHL6 PE=1 SV=1//9.6072e-69
Spo13399	0.58275	0.045602	sp|Q9LDL7|PAT1_ARATH Scarecrow-like transcription factor PAT1 OS=Arabidopsis thaliana OX=3702 GN=PAT1 PE=2 SV=1//0
Spo13425	1.2794	1.18e-05	sp|Q9LT96|Y5977_ARATH Probable leucine-rich repeat receptor-like protein kinase At5g49770 OS=Arabidopsis thaliana OX=3702 GN=At5g49770 PE=2 SV=1//0
Spo13451	1.0472	0.04878	sp|Q9LDY5|FK172_ARATH Peptidyl-prolyl cis-trans isomerase FKBP17-2, chloroplastic OS=Arabidopsis thaliana OX=3702 GN=FKBP17-2 PE=1 SV=1//5.65083e-91
Spo13473	2.3576	8.73e-15	sp|Q9FSB8|CHS2_RUTGR Chalcone synthase 2 OS=Ruta graveolens OX=37565 GN=CHS2 PE=2 SV=1//0
Spo13491	0.5723	0.043441	sp|Q9SEE5|GALK1_ARATH Galactokinase OS=Arabidopsis thaliana OX=3702 GN=GAL1 PE=1 SV=2//0
Spo13583	0.61031	0.029711	sp|Q8LDI5|CXXS1_ARATH Thioredoxin-like protein CXXS1 OS=Arabidopsis thaliana OX=3702 GN=CXXS1 PE=2 SV=2//4.66084e-44
Spo13793	1.4276	0.002209	sp|P92979|APR1_ARATH 5&apos;-adenylylsulfate reductase 1, chloroplastic OS=Arabidopsis thaliana OX=3702 GN=APR1 PE=1 SV=2//0
Spo13803	1.4966	8.65e-07	-//-
Spo13806	0.92878	0.0016325	-//-
Spo13848	1.2603	0.014862	-//-
Spo13886	1.3836	0.01642	-//-
Spo13897	2.0818	0.0097357	sp|Q9LMN6|WAK4_ARATH Wall-associated receptor kinase 4 OS=Arabidopsis thaliana OX=3702 GN=WAK4 PE=2 SV=1//3.77488e-122
Spo13898	1.4455	0.000865	sp|P93110|ACEA_CUCMA Isocitrate lyase OS=Cucurbita maxima OX=3661 PE=2 SV=1//0
Spo13905	1.1899	0.00084957	-//-
Spo13951	0.87534	0.0019155	sp|Q9M2U5|CHI5_ARATH Endochitinase EP3 OS=Arabidopsis thaliana OX=3702 GN=EP3 PE=1 SV=1//9.66793e-124
Spo14012	1.8582	7.6e-05	sp|Q43729|PER57_ARATH Peroxidase 57 OS=Arabidopsis thaliana OX=3702 GN=PER57 PE=1 SV=1//8.40134e-85
Spo14055	1.0471	0.00069993	sp|Q9SGS5|Y1607_ARATH Uncharacterized protein At1g76070 OS=Arabidopsis thaliana OX=3702 GN=At1g76070 PE=1 SV=1//1.33835e-15
Spo14097	0.63966	0.02401	sp|Q6R567|RMA1_CAPAN E3 ubiquitin-protein ligase RMA1H1 OS=Capsicum annuum OX=4072 GN=RMA1H1 PE=1 SV=1//1.37867e-47
Spo14111	1.0574	0.00060467	sp|Q8VWF6|SSL3_ARATH Protein STRICTOSIDINE SYNTHASE-LIKE 3 OS=Arabidopsis thaliana OX=3702 GN=SSL3 PE=2 SV=1//0
Spo14121	1.5013	0.0037248	-//-
Spo14130	2.02	0.010617	sp|P24805|TSJT1_TOBAC Stem-specific protein TSJT1 OS=Nicotiana tabacum OX=4097 GN=TSJT1 PE=2 SV=1//1.09847e-26
Spo14132	2.208	0.0057269	-//-
Spo14140	0.96923	0.0062253	sp|Q9M0X5|CRK25_ARATH Cysteine-rich receptor-like protein kinase 25 OS=Arabidopsis thaliana OX=3702 GN=CRK25 PE=3 SV=1//1.42447e-116
Spo14161	1.5561	0.004688	sp|O49636|MPC4_ARATH Mitochondrial pyruvate carrier 4 OS=Arabidopsis thaliana OX=3702 GN=MPC4 PE=3 SV=1//4.23019e-39
Spo14202	0.79094	0.042864	sp|Q9SR70|FK164_ARATH Peptidyl-prolyl cis-trans isomerase FKBP16-4, chloroplastic OS=Arabidopsis thaliana OX=3702 GN=FKBP16-4 PE=1 SV=1//2.39297e-81
Spo14292	1.6572	0.029383	sp|Q9C5S9|CRK6_ARATH Cysteine-rich receptor-like protein kinase 6 OS=Arabidopsis thaliana OX=3702 GN=CRK6 PE=1 SV=1//1.17239e-25
Spo14295	0.85453	0.011743	sp|Q8S9L6|CRK29_ARATH Cysteine-rich receptor-like protein kinase 29 OS=Arabidopsis thaliana OX=3702 GN=CRK29 PE=2 SV=1//6.77609e-77
Spo14297	1.7741	8.99e-08	sp|Q9M0X5|CRK25_ARATH Cysteine-rich receptor-like protein kinase 25 OS=Arabidopsis thaliana OX=3702 GN=CRK25 PE=3 SV=1//2.01223e-48
Spo14298	1.7489	1.04e-07	sp|Q8S9L6|CRK29_ARATH Cysteine-rich receptor-like protein kinase 29 OS=Arabidopsis thaliana OX=3702 GN=CRK29 PE=2 SV=1//2.53191e-122
Spo14333	2.8719	0.023283	sp|Q9M0B8|WTR37_ARATH WAT1-related protein At4g30420 OS=Arabidopsis thaliana OX=3702 GN=At4g30420 PE=3 SV=1//2.1391e-108
Spo14418	1.145	0.0082211	sp|Q9M0G2|C3H49_ARATH Zinc finger CCCH domain-containing protein 49 OS=Arabidopsis thaliana OX=3702 GN=At4g29190 PE=2 SV=1//7.50458e-85
Spo14424	0.75609	0.0086605	-//-
Spo14427	1.4184	0.0060194	sp|Q9ZRA4|AB19A_PRUPE Auxin-binding protein ABP19a OS=Prunus persica OX=3760 GN=ABP19A PE=3 SV=1//1.35711e-85
Spo14506	0.89124	0.015771	sp|Q9LFS8|SMC5_ARATH Structural maintenance of chromosomes protein 5 OS=Arabidopsis thaliana OX=3702 GN=SMC5 PE=2 SV=1//1.42215e-36
Spo14611	1.0808	0.034773	-//-
Spo14623	0.99781	0.0016455	sp|Q7FRS8|CNBLA_ARATH Calcineurin B-like protein 10 OS=Arabidopsis thaliana OX=3702 GN=CBL10 PE=1 SV=1//1.562e-81
Spo14643	3.2326	6.08e-11	sp|Q9C5S9|CRK6_ARATH Cysteine-rich receptor-like protein kinase 6 OS=Arabidopsis thaliana OX=3702 GN=CRK6 PE=1 SV=1//2.41352e-131
Spo14644	1.8133	9.49e-05	sp|Q9LDQ3|CRK35_ARATH Putative cysteine-rich receptor-like protein kinase 35 OS=Arabidopsis thaliana OX=3702 GN=CRK35 PE=3 SV=3//1.97694e-22
Spo14662	0.95116	0.017899	-//-
Spo14673	3.2297	0.0046909	sp|Q9M439|BCAT2_ARATH Branched-chain-amino-acid aminotransferase 2, chloroplastic OS=Arabidopsis thaliana OX=3702 GN=BCAT2 PE=1 SV=1//1.86238e-161
Spo14679	1.412	0.029784	sp|P27061|PPA1_SOLLC Acid phosphatase 1 OS=Solanum lycopersicum OX=4081 GN=APS1 PE=2 SV=1//1.46609e-62
Spo14680	1.329	0.047475	sp|Q9S9M2|WAKLD_ARATH Wall-associated receptor kinase-like 4 OS=Arabidopsis thaliana OX=3702 GN=WAKL4 PE=2 SV=2//8.32216e-08
Spo14681	1.5025	0.01311	sp|Q9S9M2|WAKLD_ARATH Wall-associated receptor kinase-like 4 OS=Arabidopsis thaliana OX=3702 GN=WAKL4 PE=2 SV=2//1.80238e-57
Spo14689	1.0598	0.0076124	sp|O82333|GH31_ARATH Probable indole-3-acetic acid-amido synthetase GH3.1 OS=Arabidopsis thaliana OX=3702 GN=GH3.1 PE=2 SV=1//0
Spo14690	1.8649	0.0033759	-//-
Spo14707	0.64357	0.023179	sp|Q9SUS5|RHA1B_ARATH E3 ubiquitin-protein ligase RHA1B OS=Arabidopsis thaliana OX=3702 GN=RHA1B PE=2 SV=1//9.69618e-18
Spo14741	1.7668	0.033381	sp|Q8VWZ7|C76B6_CATRO Geraniol 8-hydroxylase OS=Catharanthus roseus OX=4058 GN=CYP76B6 PE=1 SV=1//1.25361e-45
Spo14767	3.2701	0.023433	sp|Q93Z81|CAX3_ARATH Vacuolar cation/proton exchanger 3 OS=Arabidopsis thaliana OX=3702 GN=CAX3 PE=1 SV=1//1.09182e-176
Spo14908	0.61445	0.045199	sp|Q9MAI5|ERF79_ARATH Ethylene-responsive transcription factor 8 OS=Arabidopsis thaliana OX=3702 GN=ERF8 PE=1 SV=1//5.90239e-23
Spo14939	1.3876	0.017143	sp|Q2N2K0|PHYK3_SOYBN Probable phytol kinase 3, chloroplastic OS=Glycine max OX=3847 PE=2 SV=1//6.82955e-84
Spo14959	1.3479	0.00020059	sp|Q9FJ95|DHSO_ARATH Sorbitol dehydrogenase OS=Arabidopsis thaliana OX=3702 GN=SDH PE=1 SV=1//0
Spo15064	0.72091	0.010488	sp|Q9LDY2|ODBB2_ARATH 2-oxoisovalerate dehydrogenase subunit beta 2, mitochondrial OS=Arabidopsis thaliana OX=3702 GN=DIN4 PE=1 SV=1//3.08912e-147
Spo15065	0.82115	0.0050354	sp|Q9LDY2|ODBB2_ARATH 2-oxoisovalerate dehydrogenase subunit beta 2, mitochondrial OS=Arabidopsis thaliana OX=3702 GN=DIN4 PE=1 SV=1//1.12603e-55
Spo15083	0.8112	0.0045836	sp|Q84P17|AEE18_ARATH Probable acyl-activating enzyme 18, peroxisomal OS=Arabidopsis thaliana OX=3702 GN=AAE18 PE=2 SV=1//0
Spo15102	1.5538	0.00032014	sp|Q9C899|F6H2_ARATH Feruloyl CoA ortho-hydroxylase 2 OS=Arabidopsis thaliana OX=3702 GN=F6&apos;H2 PE=1 SV=1//1.1622e-149
Spo15148	0.70535	0.015622	sp|Q9LZM4|WAKLQ_ARATH Wall-associated receptor kinase-like 20 OS=Arabidopsis thaliana OX=3702 GN=WAKL20 PE=2 SV=1//0
Spo15164	0.56612	0.047533	sp|Q9C768|U76B1_ARATH UDP-glycosyltransferase 76B1 OS=Arabidopsis thaliana OX=3702 GN=UGT76B1 PE=2 SV=1//4.63265e-131
Spo15166	0.59308	0.044445	sp|Q9M052|U76F1_ARATH UDP-glycosyltransferase 76F1 OS=Arabidopsis thaliana OX=3702 GN=UGT76F1 PE=2 SV=1//2.30272e-125
Spo15296	0.61987	0.025927	sp|P48348|14338_ARATH 14-3-3-like protein GF14 kappa OS=Arabidopsis thaliana OX=3702 GN=GRF8 PE=1 SV=2//1.13625e-146
Spo15313	1.1922	0.033971	sp|Q8H1E4|RAP24_ARATH Ethylene-responsive transcription factor RAP2-4 OS=Arabidopsis thaliana OX=3702 GN=RAP2-4 PE=1 SV=1//1.87065e-55
Spo15386	0.73302	0.028768	sp|P42759|ERD10_ARATH Dehydrin ERD10 OS=Arabidopsis thaliana OX=3702 GN=ERD10 PE=1 SV=1//5.58394e-07
Spo15389	1.557	0.00059996	-//-
Spo15390	1.611	0.0368	-//-
Spo15406	0.76957	0.026079	-//-
Spo15451	2.2686	0.0027677	sp|Q84TH6|DIR23_ARATH Dirigent protein 23 OS=Arabidopsis thaliana OX=3702 GN=DIR23 PE=2 SV=1//4.52297e-51
Spo15481	0.64271	0.046863	sp|Q9LYZ9|PP362_ARATH Pentatricopeptide repeat-containing protein At5g02860 OS=Arabidopsis thaliana OX=3702 GN=At5g02860 PE=2 SV=1//8.4911e-25
Spo15543	1.1072	0.00014957	sp|Q9SX26|PCR12_ARATH Protein PLANT CADMIUM RESISTANCE 12 OS=Arabidopsis thaliana OX=3702 GN=PCR12 PE=2 SV=2//3.76748e-31
Spo15599	1.0951	0.030063	sp|Q01413|E13B_SOLLC Glucan endo-1,3-beta-glucosidase B OS=Solanum lycopersicum OX=4081 PE=2 SV=1//3.73506e-97
Spo15600	1.7496	0.0050957	sp|A7PQW3|E13B_VITVI Glucan endo-1,3-beta-glucosidase OS=Vitis vinifera OX=29760 GN=VIT_06s0061g00120 PE=1 SV=2//1.7984e-118
Spo15609	0.81518	0.013687	sp|Q9S9N9|CCR1_ARATH Cinnamoyl-CoA reductase 1 OS=Arabidopsis thaliana OX=3702 GN=CCR1 PE=1 SV=1//4.79298e-95
Spo15716	1.2797	0.034978	sp|Q9LYG9|MSL10_ARATH Mechanosensitive ion channel protein 10 OS=Arabidopsis thaliana OX=3702 GN=MSL10 PE=1 SV=1//5.90864e-28
Spo15833	0.88397	0.011362	sp|Q9LIG2|RLK6_ARATH Receptor-like protein kinase At3g21340 OS=Arabidopsis thaliana OX=3702 GN=At3g21340 PE=1 SV=1//9.7082e-96
Spo15846	1.0367	0.0027798	sp|Q9LFN8|GLR26_ARATH Glutamate receptor 2.6 OS=Arabidopsis thaliana OX=3702 GN=GLR2.6 PE=2 SV=2//2.38632e-31
Spo15859	2.30312	0.018016	sp|F4K4R6|GEX2_ARATH Protein GAMETE EXPRESSED 2 OS=Arabidopsis thaliana OX=3702 GN=GEX2 PE=2 SV=1//0
Spo15921	4.3391	0.017619	sp|Q9C5V5|GLR28_ARATH Glutamate receptor 2.8 OS=Arabidopsis thaliana OX=3702 GN=GLR2.8 PE=2 SV=2//0
Spo15922	1.4339	0.011675	sp|Q9C5V5|GLR28_ARATH Glutamate receptor 2.8 OS=Arabidopsis thaliana OX=3702 GN=GLR2.8 PE=2 SV=2//0
Spo15968	1.1416	7.5e-05	sp|Q9FLV9|SLAH3_ARATH S-type anion channel SLAH3 OS=Arabidopsis thaliana OX=3702 GN=SLAH3 PE=1 SV=1//0
Spo15974	1.7182	0.01786	sp|Q9LYS2|AB10C_ARATH ABC transporter C family member 10 OS=Arabidopsis thaliana OX=3702 GN=ABCC10 PE=2 SV=2//7.14473e-09
Spo15986	0.7326	0.024882	sp|Q944H5|MTM1_ARATH Mitochondrial carrier protein MTM1 OS=Arabidopsis thaliana OX=3702 GN=MTM1 PE=2 SV=1//1.50642e-168
Spo16007	0.57837	0.041984	-//-
Spo16018	0.72595	0.028154	sp|P19172|CHIA_ARATH Acidic endochitinase OS=Arabidopsis thaliana OX=3702 GN=CHIB1 PE=2 SV=2//1.1391e-115
Spo16045	0.7414	0.039078	-//-
Spo16121	0.63773	0.034903	sp|O80592|AAP8_ARATH Amino acid permease 8 OS=Arabidopsis thaliana OX=3702 GN=AAP8 PE=1 SV=1//0
Spo16122	1.287	0.044638	sp|P92934|AAP6_ARATH Amino acid permease 6 OS=Arabidopsis thaliana OX=3702 GN=AAP6 PE=1 SV=1//2.99482e-46
Spo16169	2.4428	4.43e-07	sp|Q9XI37|PV42A_ARATH SNF1-related protein kinase regulatory subunit gamma-like PV42a OS=Arabidopsis thaliana OX=3702 GN=PV42A PE=2 SV=1//6.10099e-129
Spo16375	0.66405	0.043017	-//-
Spo16408	1.1532	0.013718	sp|Q10J94|CYT8_ORYSJ Cysteine proteinase inhibitor 8 OS=Oryza sativa subsp. japonica OX=39947 GN=Os03g0429000 PE=2 SV=1//5.21414e-11
Spo16449	2.4046	0.011888	sp|Q9FX56|SOT8_ARATH Cytosolic sulfotransferase 8 OS=Arabidopsis thaliana OX=3702 GN=SOT8 PE=2 SV=1//2.01989e-78
Spo16473	0.86384	0.038166	sp|Q9M0N1|PUX10_ARATH Plant UBX domain-containing protein 10 OS=Arabidopsis thaliana OX=3702 GN=PUX10 PE=2 SV=1//1.86419e-15
Spo16582	1.5434	0.00071302	sp|Q9SJL7|RAX2_ARATH Transcription factor RAX2 OS=Arabidopsis thaliana OX=3702 GN=RAX2 PE=1 SV=1//8.93674e-57
Spo16620	0.72323	0.034394	sp|Q9LUC5|C7A15_ARATH Cytochrome P450 72A15 OS=Arabidopsis thaliana OX=3702 GN=CYP72A15 PE=2 SV=1//0
Spo16624	1.386	0.0014295	sp|H2DH21|C7A29_PANGI Cytochrome P450 CYP72A219 OS=Panax ginseng OX=4054 PE=2 SV=1//0
Spo16626	1.7072	0.00060688	sp|H2DH21|C7A29_PANGI Cytochrome P450 CYP72A219 OS=Panax ginseng OX=4054 PE=2 SV=1//0
Spo16726	2.2498	0.0034302	sp|Q9LS26|BSK2_ARATH Serine/threonine-protein kinase BSK2 OS=Arabidopsis thaliana OX=3702 GN=BSK2 PE=1 SV=1//7.06005e-24
Spo16735	1.0223	0.02133	sp|Q9LRJ9|CRR38_ARATH Cysteine-rich repeat secretory protein 38 OS=Arabidopsis thaliana OX=3702 GN=CRRSP38 PE=2 SV=1//2.22934e-66
Spo16798	3.33896	0.042855	-//-
Spo16799	1.577	0.0169	sp|Q9ZT42|RHF2A_ARATH E3 ubiquitin-protein ligase RHF2A OS=Arabidopsis thaliana OX=3702 GN=RHF2A PE=2 SV=1//3.37346e-49
Spo16837	0.83365	0.0038162	sp|P57758|CTNS_ARATH Cystinosin homolog OS=Arabidopsis thaliana OX=3702 GN=At5g40670 PE=2 SV=1//5.01244e-108
Spo16858	0.64909	0.02988	sp|Q8LFG1|AMY2_ARATH Probable alpha-amylase 2 OS=Arabidopsis thaliana OX=3702 GN=AMY2 PE=2 SV=1//0
Spo16929	1.0948	0.020329	sp|Q9FQA3|GST23_MAIZE Glutathione transferase GST 23 OS=Zea mays OX=4577 PE=2 SV=1//5.0681e-29
Spo16981	1.1242	8.08e-05	sp|Q7XT99|AKR2_ORYSJ Probable aldo-keto reductase 2 OS=Oryza sativa subsp. japonica OX=39947 GN=Os04g0338000 PE=2 SV=2//0
Spo17046	1.4436	0.0028801	sp|P12302|PSBP_SPIOL Oxygen-evolving enhancer protein 2, chloroplastic OS=Spinacia oleracea OX=3562 GN=PSBP PE=1 SV=1//0
Spo17051	0.75244	0.038293	sp|Q9SIE7|PLAT2_ARATH PLAT domain-containing protein 2 OS=Arabidopsis thaliana OX=3702 GN=PLAT2 PE=2 SV=1//2.1287e-27
Spo17084	1.8407	0.00014985	sp|Q7XI08|XB34_ORYSJ Probable E3 ubiquitin-protein ligase XBOS34 OS=Oryza sativa subsp. japonica OX=39947 GN=XBOS34 PE=2 SV=1//9.65536e-16
Spo17158	0.86638	0.023748	sp|Q9FIB6|PS12A_ARATH 26S proteasome non-ATPase regulatory subunit 12 homolog A OS=Arabidopsis thaliana OX=3702 GN=RPN5A PE=1 SV=1//0
Spo17241	1.7971	0.035894	-//-
Spo17292	2.9173	0.023976	-//-
Spo17339	1.5495	0.0019173	-//-
Spo17484	0.86918	0.010391	sp|Q9SV84|NIP51_ARATH Probable aquaporin NIP5-1 OS=Arabidopsis thaliana OX=3702 GN=NIP5-1 PE=2 SV=1//4.17084e-104
Spo17498	0.70532	0.015947	-//-
Spo17593	0.78721	0.027326	sp|O22898|LACS1_ARATH Long chain acyl-CoA synthetase 1 OS=Arabidopsis thaliana OX=3702 GN=LACS1 PE=2 SV=1//0
Spo17604	0.83475	0.032002	sp|O64738|ZIP6_ARATH Zinc transporter 6, chloroplastic OS=Arabidopsis thaliana OX=3702 GN=ZIP6 PE=3 SV=1//1.35611e-112
Spo17656	0.9008	0.0029774	sp|Q3A097|TOLB_PELCD Tol-Pal system protein TolB OS=Pelobacter carbinolicus (strain DSM 2380 / NBRC 103641 / GraBd1) OX=338963 GN=tolB PE=3 SV=2//2.77271e-14
Spo17692	1.052	0.037499	sp|Q9SFF7|HIP43_ARATH Heavy metal-associated isoprenylated plant protein 43 OS=Arabidopsis thaliana OX=3702 GN=HIPP43 PE=2 SV=1//3.86642e-09
Spo17713	1.1432	0.0024096	sp|Q9P0N8|MARH2_HUMAN E3 ubiquitin-protein ligase MARCH2 OS=Homo sapiens OX=9606 GN=MARCH2 PE=1 SV=1//2.79616e-06
Spo17807	0.66134	0.041269	sp|P83343|PR4_PRUPE Pathogenesis-related protein PR-4 (Fragment) OS=Prunus persica OX=3760 PE=2 SV=1//2.77888e-20
Spo17810	2.3991	0.044792	sp|P32045|PRP2_SOLLC Pathogenesis-related protein P2 OS=Solanum lycopersicum OX=4081 PE=2 SV=1//5.76575e-56
Spo17892	0.91956	0.021631	sp|Q5B5X8|EXGA_EMENI Probable glucan 1,3-beta-glucosidase A OS=Emericella nidulans (strain FGSC A4 / ATCC 38163 / CBS 112.46 / NRRL 194 / M139) OX=227321 GN=exgA PE=3 SV=2//9.7234e-41
Spo17894	1.2622	0.049202	-//-
Spo17898	0.86064	0.017334	sp|P21616|AVP_VIGRR Pyrophosphate-energized vacuolar membrane proton pump OS=Vigna radiata var. radiata OX=3916 PE=1 SV=4//0
Spo17957	2.4322	2.82e-06	sp|Q9SAZ5|AHP3_ARATH Histidine-containing phosphotransfer protein 3 OS=Arabidopsis thaliana OX=3702 GN=AHP3 PE=1 SV=2//2.81333e-41
Spo18002	0.79364	0.025077	sp|P11869|TPT_SPIOL Triose phosphate/phosphate translocator, chloroplastic OS=Spinacia oleracea OX=3562 PE=1 SV=1//0
Spo18046	0.67972	0.024869	sp|P40267|H1_SOLPN Histone H1 OS=Solanum pennellii OX=28526 PE=2 SV=1//1.0191e-33
Spo18047	0.8158	0.029368	-//-
Spo18185	1.5297	0.022232	sp|P19407|OEC6_SPIOL 6.7 kDa chloroplast outer envelope membrane protein OS=Spinacia oleracea OX=3562 PE=1 SV=1//1.87189e-37
Spo18191	0.92697	0.0026577	-//-
Spo18197	0.85628	0.0036232	sp|Q94CA0|LAZH1_ARATH Protein LAZ1 homolog 1 OS=Arabidopsis thaliana OX=3702 GN=At1g77220 PE=2 SV=1//0
Spo18313	1.1397	0.0037777	sp|Q94ID6|ERF81_ARATH Ethylene-responsive transcription factor 12 OS=Arabidopsis thaliana OX=3702 GN=ERF12 PE=1 SV=1//1.307e-33
Spo18385	1.2238	0.010372	sp|Q9LDZ5|PBL21_ARATH Probable serine/threonine-protein kinase PBL21 OS=Arabidopsis thaliana OX=3702 GN=PBL21 PE=1 SV=1//1.04103e-155
Spo18414	1.6768	0.011403	sp|O23461|ARAK_ARATH L-arabinokinase OS=Arabidopsis thaliana OX=3702 GN=ARA1 PE=1 SV=1//0
Spo18469	1.1853	0.04615	-//-
Spo18500	0.72399	0.015695	sp|Q9FK43|SIP12_ARATH Probable aquaporin SIP1-2 OS=Arabidopsis thaliana OX=3702 GN=SIP1-2 PE=2 SV=1//2.89801e-12
Spo18520	1.193	5.33e-05	sp|D2KQI6|CSPL1_BETVM CASP-like protein Ni6 OS=Beta vulgaris subsp. maritima OX=350892 GN=Ni6 PE=2 SV=1//1.9805e-46
Spo18524	0.771	0.038454	sp|Q8VZK0|MIEL1_ARATH E3 ubiquitin-protein ligase MIEL1 OS=Arabidopsis thaliana OX=3702 GN=MIEL1 PE=1 SV=1//1.03789e-153
Spo18540	1.3605	0.024464	sp|F4J9Q6|FKB43_ARATH Peptidyl-prolyl cis-trans isomerase FKBP43 OS=Arabidopsis thaliana OX=3702 GN=FKBP43 PE=2 SV=1//1.15724e-06
Spo18565	0.9287	0.0046107	sp|Q9C6I6|ETFA_ARATH Electron transfer flavoprotein subunit alpha, mitochondrial OS=Arabidopsis thaliana OX=3702 GN=ETFA PE=1 SV=1//2.13752e-147
Spo18570	2.7844	8.22e-20	sp|Q45QI7|CFI_CAMSI Chalcone--flavonone isomerase OS=Camellia sinensis OX=4442 GN=CHI PE=2 SV=2//3.17251e-108
Spo18663	1.8126	8.68e-06	-//-
Spo18713	1.0435	0.00030617	sp|Q40784|AAPC_CENCI Putative glucose-6-phosphate 1-epimerase OS=Cenchrus ciliaris OX=35872 PE=2 SV=1//4.15156e-128
Spo18816	0.87817	0.045639	sp|P82953|LECH_HORVV Horcolin OS=Hordeum vulgare subsp. vulgare OX=112509 PE=1 SV=2//7.74837e-09
Spo18817	0.88369	0.0043045	sp|P82953|LECH_HORVV Horcolin OS=Hordeum vulgare subsp. vulgare OX=112509 PE=1 SV=2//1.08876e-07
Spo18906	1.0754	0.0015678	sp|Q9M5J9|PGIP1_ARATH Polygalacturonase inhibitor 1 OS=Arabidopsis thaliana OX=3702 GN=PGIP1 PE=1 SV=1//1.11604e-15
Spo18918	0.70836	0.018588	sp|Q9XI23|BOR4_ARATH Boron transporter 4 OS=Arabidopsis thaliana OX=3702 GN=BOR4 PE=2 SV=1//0
Spo18924	1.6958	0.011678	sp|Q9XI23|BOR4_ARATH Boron transporter 4 OS=Arabidopsis thaliana OX=3702 GN=BOR4 PE=2 SV=1//0
Spo19000	1.1669	0.045674	sp|O65271|FOLD4_ARATH Bifunctional protein FolD 4, chloroplastic OS=Arabidopsis thaliana OX=3702 GN=FOLD4 PE=1 SV=1//2.09695e-10
Spo19009	0.56835	0.04883	sp|O95208|EPN2_HUMAN Epsin-2 OS=Homo sapiens OX=9606 GN=EPN2 PE=1 SV=3//9.22363e-15
Spo19035	0.75469	0.0093922	sp|Q84MB3|ACCH1_ARATH 1-aminocyclopropane-1-carboxylate oxidase homolog 1 OS=Arabidopsis thaliana OX=3702 GN=At1g06620 PE=2 SV=1//6.4986e-104
Spo19056	1.7959	0.00067491	sp|Q494P0|PHT17_ARATH Probable inorganic phosphate transporter 1-7 OS=Arabidopsis thaliana OX=3702 GN=PHT1-7 PE=2 SV=2//0
Spo19070	1.313	0.034651	sp|Q9LSW8|ETFB_ARATH Electron transfer flavoprotein subunit beta, mitochondrial OS=Arabidopsis thaliana OX=3702 GN=ETFB PE=1 SV=1//6.77052e-144
Spo19102	0.8972	0.0030183	sp|Q42410|ZAT12_ARATH Zinc finger protein ZAT12 OS=Arabidopsis thaliana OX=3702 GN=ZAT12 PE=2 SV=1//1.23673e-23
Spo19169	0.67505	0.016407	sp|Q94BZ1|ZIFL1_ARATH Protein ZINC INDUCED FACILITATOR-LIKE 1 OS=Arabidopsis thaliana OX=3702 GN=ZIFL1 PE=2 SV=1//0
Spo19191	0.6435	0.047182	-//-
Spo19285	1.469	0.0014477	sp|O49621|MLO1_ARATH MLO-like protein 1 OS=Arabidopsis thaliana OX=3702 GN=MLO1 PE=1 SV=1//1.50312e-126
Spo19338	1.3824	0.033006	-//-
Spo19365	2.5843	2.4e-11	sp|Q84W40|ATL11_ARATH RING-H2 finger protein ATL11 OS=Arabidopsis thaliana OX=3702 GN=ATL11 PE=2 SV=2//9.05441e-25
Spo19368	1.6652	0.0327	sp|Q9FR37|AMI1_ARATH Amidase 1 OS=Arabidopsis thaliana OX=3702 GN=AMI1 PE=1 SV=1//0
Spo19369	1.9451	0.024523	-//-
Spo19406	1.0685	0.0082141	-//-
Spo19454	0.66308	0.049528	sp|Q9SAF0|ORP1D_ARATH Oxysterol-binding protein-related protein 1D OS=Arabidopsis thaliana OX=3702 GN=ORP1D PE=2 SV=1//1.02082e-39
Spo19459	0.6513	0.040565	sp|P27684|PSRP5_SPIOL 50S ribosomal protein 5 alpha, chloroplastic OS=Spinacia oleracea OX=3562 GN=PSRP5 PE=1 SV=2//4.11884e-36
Spo19461	1.6088	0.005844	sp|Q96288|BBX24_ARATH B-box zinc finger protein 24 OS=Arabidopsis thaliana OX=3702 GN=BBX24 PE=1 SV=1//1.97227e-81
Spo19511	1.2244	0.0068281	sp|Q41249|PORA_CUCSA Protochlorophyllide reductase, chloroplastic OS=Cucumis sativus OX=3659 GN=PORA PE=2 SV=1//0
Spo19523	1.0654	0.012791	sp|P14766|F16P2_SPIOL Fructose-1,6-bisphosphatase, cytosolic OS=Spinacia oleracea OX=3562 PE=1 SV=2//0
Spo19539	1.448	0.0023388	sp|Q8L799|MIOX1_ARATH Inositol oxygenase 1 OS=Arabidopsis thaliana OX=3702 GN=MIOX1 PE=2 SV=1//3.12881e-172
Spo19572	1.4987	0.00017879	sp|Q9M2C3|VITH3_ARATH Vacuolar iron transporter homolog 3 OS=Arabidopsis thaliana OX=3702 GN=At3g43630 PE=3 SV=1//2.86021e-73
Spo19595	1.1711	0.013273	sp|C7AE94|FAOMT_VITVI Flavonoid 3&apos;,5&apos;-methyltransferase OS=Vitis vinifera OX=29760 GN=FAOMT PE=1 SV=1//3.09222e-101
Spo19618	0.6413	0.026518	sp|P0CZ23|ACOX3_ARATH Acyl-coenzyme A oxidase 3, peroxisomal OS=Arabidopsis thaliana OX=3702 GN=ACX3 PE=1 SV=1//0
Spo19668	1.1516	0.0014011	sp|Q9FGK3|MO25N_ARATH Putative MO25-like protein At5g47540 OS=Arabidopsis thaliana OX=3702 GN=At5g47540 PE=2 SV=1//2.44747e-150
Spo19731	1.1879	0.02825	sp|P12301|PSBQ_SPIOL Oxygen-evolving enhancer protein 3, chloroplastic OS=Spinacia oleracea OX=3562 GN=PSBQ PE=1 SV=1//1.21037e-156
Spo19754	0.60569	0.041699	sp|Q9SEE5|GALK1_ARATH Galactokinase OS=Arabidopsis thaliana OX=3702 GN=GAL1 PE=1 SV=2//0
Spo19759	0.80424	0.0086732	sp|Q9FH13|RRAA3_ARATH Putative 4-hydroxy-4-methyl-2-oxoglutarate aldolase 3 OS=Arabidopsis thaliana OX=3702 GN=At5g56260 PE=1 SV=1//1.84176e-74
Spo19792	1.0321	0.0081088	-//-
Spo19931	0.6995	0.036821	-//-
Spo19962	1.3685	0.0079567	sp|Q689D6|RPD1_ARATH Protein ROOT PRIMORDIUM DEFECTIVE 1 OS=Arabidopsis thaliana OX=3702 GN=RPD1 PE=1 SV=1//9.97214e-58
Spo20009	0.63797	0.035857	sp|P43309|PPO_MALDO Polyphenol oxidase, chloroplastic OS=Malus domestica OX=3750 PE=2 SV=1//6.86209e-169
Spo20038	0.93689	0.044114	sp|Q3ECY6|SDG41_ARATH Protein SET DOMAIN GROUP 41 OS=Arabidopsis thaliana OX=3702 GN=SDG41 PE=2 SV=1//8.32241e-19
Spo20066	0.78472	0.015088	-//-
Spo20067	2.4968	1.35e-15	sp|O04011|ABP20_PRUPE Auxin-binding protein ABP20 OS=Prunus persica OX=3760 GN=ABP20 PE=2 SV=1//7.32981e-61
Spo20080	2.7171	7.05e-19	sp|O04011|ABP20_PRUPE Auxin-binding protein ABP20 OS=Prunus persica OX=3760 GN=ABP20 PE=2 SV=1//1.34479e-61
Spo20170	1.1107	0.026584	sp|Q41916|CYT5_ARATH Cysteine proteinase inhibitor 5 OS=Arabidopsis thaliana OX=3702 GN=CYS5 PE=2 SV=2//3.48756e-28
Spo20181	2.1381	6.75e-09	sp|Q9M2U5|CHI5_ARATH Endochitinase EP3 OS=Arabidopsis thaliana OX=3702 GN=EP3 PE=1 SV=1//1.23158e-107
Spo20240	0.93297	0.020039	-//-
Spo20314	4.4857	0.03079	sp|Q8LC53|EPF2_ARATH Protein EPIDERMAL PATTERNING FACTOR 2 OS=Arabidopsis thaliana OX=3702 GN=EPF2 PE=1 SV=1//3.03444e-20
Spo20380	0.61722	0.047387	-//-
Spo20411	1.953	0.035386	sp|Q9T074|PCKA_ARATH Phosphoenolpyruvate carboxykinase (ATP) OS=Arabidopsis thaliana OX=3702 GN=PCKA PE=1 SV=1//0
Spo20435	4.0324	0.00089849	-//-
Spo20436	2.2602	0.0098663	-//-
Spo20446	0.96272	0.0045848	sp|Q9SCW1|BGAL1_ARATH Beta-galactosidase 1 OS=Arabidopsis thaliana OX=3702 GN=BGAL1 PE=2 SV=1//0
Spo20483	0.8487	0.014213	sp|Q84KJ6|AMT31_ORYSJ Ammonium transporter 3 member 1 OS=Oryza sativa subsp. japonica OX=39947 GN=AMT3-1 PE=2 SV=1//0
Spo20503	0.63959	0.04602	sp|P94078|MANA1_ARATH Alpha-mannosidase At3g26720 OS=Arabidopsis thaliana OX=3702 GN=At3g26720 PE=1 SV=1//1.77372e-39
Spo20546	1.6435	0.044813	sp|Q9ZVJ6|ANXD4_ARATH Annexin D4 OS=Arabidopsis thaliana OX=3702 GN=ANN4 PE=1 SV=1//2.61693e-98
Spo20571	0.95721	0.038065	sp|A0A109QYD3|RMS3_PEA Strigolactone esterase RMS3 OS=Pisum sativum OX=3888 GN=RMS3 PE=1 SV=1//9.06785e-116
Spo20661	1.006	0.0017949	sp|O65483|CRK24_ARATH Cysteine-rich receptor-like protein kinase 24 OS=Arabidopsis thaliana OX=3702 GN=CRK24 PE=3 SV=2//1.97687e-52
Spo20832	1.2578	0.041595	-//-
Spo20966	1.7215	0.0091708	sp|Q8RX87|RFS6_ARATH Probable galactinol--sucrose galactosyltransferase 6 OS=Arabidopsis thaliana OX=3702 GN=RFS6 PE=2 SV=2//0
Spo20992	1.1731	0.036734	sp|Q9LUX9|FQRL3_ARATH Probable NAD(P)H dehydrogenase (quinone) FQR1-like 3 OS=Arabidopsis thaliana OX=3702 GN=At5g58800 PE=2 SV=1//9.98813e-104
Spo21018	2.0512	1.58e-09	sp|O49255|NAC29_ARATH NAC transcription factor 29 OS=Arabidopsis thaliana OX=3702 GN=NAC029 PE=2 SV=1//4.7136e-101
Spo21019	3.7007	2.96e-14	sp|O49255|NAC29_ARATH NAC transcription factor 29 OS=Arabidopsis thaliana OX=3702 GN=NAC029 PE=2 SV=1//4.7136e-101
Spo21031	1.2567	0.0017764	sp|Q9FVN0|AMT13_SOLLC Ammonium transporter 1 member 3 OS=Solanum lycopersicum OX=4081 GN=AMT1-3 PE=2 SV=1//0
Spo21101	0.59553	0.0464	sp|F4HZX7|OFUT8_ARATH O-fucosyltransferase 8 OS=Arabidopsis thaliana OX=3702 GN=OFUT8 PE=2 SV=1//0
Spo21105	0.716	0.036216	sp|O23492|INT4_ARATH Inositol transporter 4 OS=Arabidopsis thaliana OX=3702 GN=INT4 PE=1 SV=1//0
Spo21135	1.2241	0.010828	sp|Q9LSM9|SCP33_ARATH Serine carboxypeptidase-like 33 OS=Arabidopsis thaliana OX=3702 GN=SCPL33 PE=2 SV=2//0
Spo21150	1.0205	0.049047	sp|Q9M7Z1|ODB2_ARATH Lipoamide acyltransferase component of branched-chain alpha-keto acid dehydrogenase complex, mitochondrial OS=Arabidopsis thaliana OX=3702 GN=BCE2 PE=1 SV=1//2.68802e-170
Spo21180	1.4769	0.00048643	sp|A0A1P8B554|THLP1_ARATH Thaumatin-like protein 1 OS=Arabidopsis thaliana OX=3702 GN=TLP1 PE=2 SV=1//2.02777e-104
Spo21312	2.3895	3.98e-09	sp|P22195|PER1_ARAHY Cationic peroxidase 1 OS=Arachis hypogaea OX=3818 GN=PNC1 PE=1 SV=2//6.47505e-127
Spo21357	1.277	0.0011521	sp|Q3HRN9|CNBL8_ORYSJ Calcineurin B-like protein 8 OS=Oryza sativa subsp. japonica OX=39947 GN=CBL8 PE=2 SV=1//2.37176e-51
Spo21363	0.90118	0.0086082	sp|P0CH02|AT21B_ARATH Putative RING-H2 finger protein ATL21B OS=Arabidopsis thaliana OX=3702 GN=ATL21B PE=3 SV=1//5.71993e-12
Spo21364	0.71337	0.025943	sp|P0CH01|AT21A_ARATH Putative RING-H2 finger protein ATL21A OS=Arabidopsis thaliana OX=3702 GN=ATL21A PE=3 SV=1//2.17915e-47
Spo21414	1.0028	0.0020272	-//-
Spo21532	1.5541	6.83e-06	sp|Q9LNU6|PPR53_ARATH Pentatricopeptide repeat-containing protein At1g20230 OS=Arabidopsis thaliana OX=3702 GN=PCMP-H21 PE=2 SV=2//9.02653e-19
Spo21537	1.4334	0.0010415	sp|O64825|LYK4_ARATH LysM domain receptor-like kinase 4 OS=Arabidopsis thaliana OX=3702 GN=LYK4 PE=1 SV=1//6.05603e-127
Spo21569	1.4301	0.038483	sp|Q9LPK5|CML44_ARATH Probable calcium-binding protein CML44 OS=Arabidopsis thaliana OX=3702 GN=CML44 PE=2 SV=2//5.55721e-27
Spo21587	0.92337	0.01649	sp|Q9LPL4|SKP2A_ARATH F-box protein SKP2A OS=Arabidopsis thaliana OX=3702 GN=SKP2A PE=1 SV=1//5.88267e-167
Spo21633	0.78047	0.028282	-//-
Spo21687	2.3386	5.69e-08	sp|Q9FIC9|GL115_ARATH Germin-like protein subfamily 1 member 15 OS=Arabidopsis thaliana OX=3702 GN=At5g39120 PE=2 SV=1//5.99129e-90
Spo21688	2.311	4.42e-07	sp|Q9FIC9|GL115_ARATH Germin-like protein subfamily 1 member 15 OS=Arabidopsis thaliana OX=3702 GN=At5g39120 PE=2 SV=1//4.01593e-89
Spo21689	1.0833	0.015016	sp|P45852|GLP1_MESCR Germin-like protein OS=Mesembryanthemum crystallinum OX=3544 PE=2 SV=1//1.47755e-89
Spo21690	1.4657	0.0099712	sp|Q9FIC6|GL117_ARATH Germin-like protein subfamily 1 member 17 OS=Arabidopsis thaliana OX=3702 GN=At5g39150 PE=2 SV=1//7.26903e-89
Spo21703	0.75802	0.01934	sp|Q9FTA0|GEML4_ARATH GEM-like protein 4 OS=Arabidopsis thaliana OX=3702 GN=At5g08350 PE=2 SV=1//2.06861e-45
Spo21742	1.0657	0.020641	sp|Q9LXA5|LRK91_ARATH L-type lectin-domain containing receptor kinase IX.1 OS=Arabidopsis thaliana OX=3702 GN=LECRK91 PE=1 SV=1//1.32044e-172
Spo21753	1.0613	0.00043768	sp|Q9FT97|AGAL1_ARATH Alpha-galactosidase 1 OS=Arabidopsis thaliana OX=3702 GN=AGAL1 PE=2 SV=1//0
Spo21766	4.4885	0.0063033	sp|P21326|RIPP_MIRJA Antiviral protein MAP OS=Mirabilis jalapa OX=3538 PE=1 SV=2//2.70985e-29
Spo21770	0.66546	0.017331	-//-
Spo21782	0.84461	0.019688	sp|Q5E930|SLAH1_ARATH S-type anion channel SLAH1 OS=Arabidopsis thaliana OX=3702 GN=SLAH1 PE=2 SV=1//9.94212e-120
Spo21854	0.83929	0.043946	sp|Q9M1V2|SOT5_ARATH Cytosolic sulfotransferase 5 OS=Arabidopsis thaliana OX=3702 GN=SOT5 PE=1 SV=1//4.58041e-85
Spo21916	1.1982	0.029423	-//-
Spo21920	0.84019	0.02915	-//-
Spo21968	1.2057	0.0030242	sp|P83304|LEC_PARPC Mannose/glucose-specific lectin (Fragment) OS=Parkia platycephala OX=185447 PE=1 SV=1//7.82382e-09
Spo21969	0.9279	0.01912	sp|P83304|LEC_PARPC Mannose/glucose-specific lectin (Fragment) OS=Parkia platycephala OX=185447 PE=1 SV=1//6.01103e-08
Spo21985	0.88626	0.014792	sp|P83304|LEC_PARPC Mannose/glucose-specific lectin (Fragment) OS=Parkia platycephala OX=185447 PE=1 SV=1//1.28039e-10
Spo22011	2.3804	3.29e-07	sp|O04011|ABP20_PRUPE Auxin-binding protein ABP20 OS=Prunus persica OX=3760 GN=ABP20 PE=2 SV=1//1.25822e-51
Spo22032	0.74557	0.029936	sp|P22418|F16P1_SPIOL Fructose-1,6-bisphosphatase, chloroplastic OS=Spinacia oleracea OX=3562 PE=1 SV=2//7.71298e-87
Spo22051	0.87755	0.011609	sp|Q8VYI5|VQ10_ARATH VQ motif-containing protein 10 OS=Arabidopsis thaliana OX=3702 GN=VQ10 PE=1 SV=1//5.51606e-12
Spo22055	1.0774	0.029386	sp|Q0WM29|MMSA_ARATH Methylmalonate-semialdehyde dehydrogenase [acylating], mitochondrial OS=Arabidopsis thaliana OX=3702 GN=ALDH6B2 PE=1 SV=2//0
Spo22082	1.8147	0.022912	sp|O81208|OHP1_ARATH Light-harvesting complex-like protein OHP1, chloroplastic OS=Arabidopsis thaliana OX=3702 GN=OHP1 PE=1 SV=1//1.02933e-21
Spo22121	0.84154	0.0047019	sp|Q9FGU3|SBT44_ARATH Subtilisin-like protease SBT4.4 OS=Arabidopsis thaliana OX=3702 GN=SBT4.4 PE=2 SV=1//0
Spo22122	0.88574	0.0045274	sp|P93008|RH21_ARATH DEAD-box ATP-dependent RNA helicase 21 OS=Arabidopsis thaliana OX=3702 GN=RH21 PE=2 SV=1//0
Spo22124	1.4805	0.041664	sp|Q9SV73|GILT_ARATH Gamma-interferon-responsive lysosomal thiol protein OS=Arabidopsis thaliana OX=3702 GN=GILT PE=2 SV=1//2.45573e-50
Spo22154	4.1197	0.0038775	-//-
Spo22165	2.2703	0.00019876	-//-
Spo22220	0.58004	0.045837	-//-
Spo22260	0.99429	0.0021112	-//-
Spo22297	1.2376	0.00022703	sp|Q9FLV0|DMR6_ARATH Protein DOWNY MILDEW RESISTANCE 6 OS=Arabidopsis thaliana OX=3702 GN=DMR6 PE=1 SV=1//0
Spo22312	0.95453	0.031461	sp|Q9FHG4|LRKS7_ARATH Probable L-type lectin-domain containing receptor kinase S.7 OS=Arabidopsis thaliana OX=3702 GN=LECRKS7 PE=2 SV=1//1.68364e-74
Spo22343	0.92292	0.012792	-//-
Spo22376	1.3406	0.019596	sp|Q43609|COMT1_PRUDU Caffeic acid 3-O-methyltransferase OS=Prunus dulcis OX=3755 GN=COMT1 PE=2 SV=1//5.77699e-123
Spo22388	1.1053	0.0037443	sp|Q9FLU5|HIP9_ARATH Heavy metal-associated isoprenylated plant protein 9 OS=Arabidopsis thaliana OX=3702 GN=HIPP09 PE=2 SV=1//4.25179e-13
Spo22402	1.6714	0.0045254	sp|Q8L8S2|LSU4_ARATH Protein RESPONSE TO LOW SULFUR 4 OS=Arabidopsis thaliana OX=3702 GN=LSU4 PE=2 SV=1//2.70982e-10
Spo22403	1.1939	0.00030675	sp|Q9SCK1|LSU1_ARATH Protein RESPONSE TO LOW SULFUR 1 OS=Arabidopsis thaliana OX=3702 GN=LSU1 PE=2 SV=1//7.31335e-13
Spo22411	0.9567	0.00074295	sp|F4KFM8|LEA65_ARATH Late embryogenesis abundant protein At5g17165 OS=Arabidopsis thaliana OX=3702 GN=At5g17165 PE=3 SV=1//9.03849e-18
Spo22412	0.91525	0.005562	sp|B6SFA4|MAA3_ARATH Probable helicase MAGATAMA 3 OS=Arabidopsis thaliana OX=3702 GN=MAA3 PE=2 SV=1//1.38885e-47
Spo22460	1.4832	0.014077	sp|Q8GZ13|BEE1_ARATH Transcription factor BEE 1 OS=Arabidopsis thaliana OX=3702 GN=BEE1 PE=2 SV=1//9.56246e-51
Spo22463	1.6424	0.027759	sp|A4YGN0|SUCD_METS5 Succinate-semialdehyde dehydrogenase (acetylating) OS=Metallosphaera sedula (strain ATCC 51363 / DSM 5348 / JCM 9185 / NBRC 15509 / TH2) OX=399549 GN=Msed_1424 PE=1 SV=1//3.15288e-71
Spo22496	1.7561	0.044014	-//-
Spo22544	1.599	0.0094879	sp|Q9ZWQ9|FLS_CITUN Flavonol synthase/flavanone 3-hydroxylase OS=Citrus unshiu OX=55188 GN=FLS PE=1 SV=1//1.08931e-115
Spo22555	0.67285	0.02091	-//-
Spo22584	1.9821	0.032301	sp|Q9SWG0|IVD_ARATH Isovaleryl-CoA dehydrogenase, mitochondrial OS=Arabidopsis thaliana OX=3702 GN=IVD PE=1 SV=2//0
Spo22612	0.59216	0.048858	-//-
Spo22615	0.89691	0.0020621	-//-
Spo22731	1.0866	0.01669	sp|Q9LQR0|LBD1_ARATH LOB domain-containing protein 1 OS=Arabidopsis thaliana OX=3702 GN=LBD1 PE=2 SV=1//5.53614e-68
Spo22734	0.89666	0.017259	sp|Q4V9P0|SAMC_DANRE S-adenosylmethionine mitochondrial carrier protein OS=Danio rerio OX=7955 GN=slc25a26 PE=2 SV=1//8.79482e-29
Spo22877	0.60932	0.032297	sp|F4JKK0|SUD1_ARATH Probable E3 ubiquitin ligase SUD1 OS=Arabidopsis thaliana OX=3702 GN=SUD1 PE=1 SV=1//5.6364e-07
Spo22926	4.1442	0.038781	sp|P17859|AMYA_VIGMU Alpha-amylase OS=Vigna mungo OX=3915 GN=AMY1.1 PE=2 SV=1//0
Spo22965	0.73326	0.017693	sp|Q9SX65|DNAT1_ARATH 1,4-dihydroxy-2-naphthoyl-CoA thioesterase 1 OS=Arabidopsis thaliana OX=3702 GN=DHNAT1 PE=1 SV=1//6.36671e-61
Spo22998	0.7349	0.011878	sp|Q9SDN0|DNJ20_ARATH Chaperone protein dnaJ 20, chloroplastic OS=Arabidopsis thaliana OX=3702 GN=ATJ20 PE=1 SV=2//3.28233e-53
Spo23040	0.8875	0.039969	sp|Q9SN90|SMC22_ARATH Structural maintenance of chromosomes protein 2-2 OS=Arabidopsis thaliana OX=3702 GN=SMC2-2 PE=2 SV=1//2.97699e-07
Spo23041	1.2575	0.010902	-//-
Spo23090	2.0123	1.82e-11	sp|Q9C5D7|CAMT3_ARATH Probable caffeoyl-CoA O-methyltransferase At4g26220 OS=Arabidopsis thaliana OX=3702 GN=At4g26220 PE=2 SV=1//2.02608e-73
Spo23108	1.2847	0.026119	sp|O02414|DYL1_HELCR Dynein light chain LC6, flagellar outer arm OS=Heliocidaris crassispina OX=1043166 PE=3 SV=1//7.0696e-20
Spo23122	0.69831	0.016195	sp|Q8H151|AAE13_ARATH Malonate--CoA ligase OS=Arabidopsis thaliana OX=3702 GN=AAE13 PE=1 SV=2//0
Spo23172	2.1654	0.015856	-//-
Spo23245	0.76089	0.011485	sp|Q9FN30|TAT2_ARATH Probable aminotransferase TAT2 OS=Arabidopsis thaliana OX=3702 GN=At5g53970 PE=2 SV=1//7.30899e-169
Spo23268	0.71802	0.015199	sp|Q9FH97|EPS1_ARATH Protein ENHANCED PSEUDOMONAS SUSCEPTIBILTY 1 OS=Arabidopsis thaliana OX=3702 GN=EPS1 PE=2 SV=1//2.7324e-77
Spo23280	2.8326	1.61e-18	sp|Q0JKZ0|SNL6_ORYSJ Cinnamoyl-CoA reductase-like SNL6 OS=Oryza sativa subsp. japonica OX=39947 GN=SNL6 PE=3 SV=1//3.64565e-43
Spo23286	3.0339	0.0053853	sp|P82010|DFAX2_BETVU Defensin-like protein AX2 OS=Beta vulgaris OX=161934 PE=1 SV=1//7.7832e-06
Spo23290	0.74629	0.00878	sp|P81493|DFAX1_BETVU Defensin-like protein AX1 OS=Beta vulgaris OX=161934 PE=1 SV=1//1.22554e-11
Spo23295	1.4139	0.021532	-//-
Spo23437	0.66877	0.04675	-//-
Spo23470	0.68948	0.021294	-//-
Spo23527	0.63831	0.023278	sp|Q00834|CYSK_SPIOL Cysteine synthase OS=Spinacia oleracea OX=3562 PE=1 SV=1//0
Spo23661	1.3236	3.43e-05	sp|Q8LGN0|GLR27_ARATH Glutamate receptor 2.7 OS=Arabidopsis thaliana OX=3702 GN=GLR2.7 PE=2 SV=3//2.25773e-107
Spo23667	0.69316	0.031431	sp|Q56X46|MSL2_ARATH Mechanosensitive ion channel protein 2, chloroplastic OS=Arabidopsis thaliana OX=3702 GN=MSL2 PE=2 SV=1//0
Spo23687	1.3764	0.015796	sp|P51613|CHIB_VITVI Basic endochitinase OS=Vitis vinifera OX=29760 GN=CHIT1B PE=2 SV=1//1.41872e-157
Spo23868	1.0247	0.030313	sp|Q38910|XTH23_ARATH Probable xyloglucan endotransglucosylase/hydrolase protein 23 OS=Arabidopsis thaliana OX=3702 GN=XTH23 PE=2 SV=1//8.45791e-135
Spo23899	1.9819	0.0022978	sp|Q5RBU7|PCP_PONAB Lysosomal Pro-X carboxypeptidase OS=Pongo abelii OX=9601 GN=PRCP PE=2 SV=1//2.01741e-59
Spo23920	1.2438	0.049557	sp|F4J158|DTX24_ARATH Protein DETOXIFICATION 24 OS=Arabidopsis thaliana OX=3702 GN=DTX24 PE=2 SV=1//1.25099e-157
Spo23967	1.1168	0.0094763	sp|Q8BVY0|RL1D1_MOUSE Ribosomal L1 domain-containing protein 1 OS=Mus musculus OX=10090 GN=Rsl1d1 PE=1 SV=1//2.39507e-21
Spo23970	1.5356	0.0035055	sp|Q8BVY0|RL1D1_MOUSE Ribosomal L1 domain-containing protein 1 OS=Mus musculus OX=10090 GN=Rsl1d1 PE=1 SV=1//9.73295e-22
Spo23994	3.1982	0.00049707	sp|Q5XQC7|BON3_ARATH Protein BONZAI 3 OS=Arabidopsis thaliana OX=3702 GN=BON3 PE=1 SV=1//0
Spo24012	0.75962	0.017101	sp|Q5I0I2|MARH2_RAT E3 ubiquitin-protein ligase MARCH2 OS=Rattus norvegicus OX=10116 GN=March2 PE=1 SV=1//1.79707e-07
Spo24072	1.825	0.00012324	sp|Q9FFX0|RBL9_ARATH RHOMBOID-like protein 9, chloroplastic OS=Arabidopsis thaliana OX=3702 GN=RBL9 PE=2 SV=1//1.13481e-97
Spo24075	0.84223	0.0077301	sp|Q9LQU4|PCR2_ARATH Protein PLANT CADMIUM RESISTANCE 2 OS=Arabidopsis thaliana OX=3702 GN=PCR2 PE=1 SV=1//6.97839e-09
Spo24076	0.6998	0.03201	sp|Q9LQU4|PCR2_ARATH Protein PLANT CADMIUM RESISTANCE 2 OS=Arabidopsis thaliana OX=3702 GN=PCR2 PE=1 SV=1//5.19629e-41
Spo24146	0.81449	0.026685	sp|Q7XIM0|CDPKH_ORYSJ Calcium-dependent protein kinase 17 OS=Oryza sativa subsp. japonica OX=39947 GN=CPK17 PE=2 SV=1//2.15019e-06
Spo24180	1.4145	0.040902	-//-
Spo24262	1.2285	0.0080201	sp|Q8L7G3|CRK7_ARATH Cysteine-rich receptor-like protein kinase 7 OS=Arabidopsis thaliana OX=3702 GN=CRK7 PE=2 SV=1//1.37782e-36
Spo24332	1.3595	0.0076587	sp|P52838|FSTL_FLABI Flavonol sulfotransferase-like OS=Flaveria bidentis OX=4224 PE=2 SV=1//1.77104e-60
Spo24386	0.62724	0.04923	-//-
Spo24439	1.8438	0.00089279	sp|Q43046|COMT1_POPKI Caffeic acid 3-O-methyltransferase 1 OS=Populus kitakamiensis OX=34292 GN=HOMT1 PE=3 SV=1//1.28288e-103
Spo24454	1.1964	4.07e-05	sp|Q9ZRA4|AB19A_PRUPE Auxin-binding protein ABP19a OS=Prunus persica OX=3760 GN=ABP19A PE=3 SV=1//3.24015e-67
Spo24513	0.66791	0.025646	sp|P0DKG8|RSH1L_ARATH Putative GTP diphosphokinase RSH1, chloroplastic OS=Arabidopsis thaliana OX=3702 GN=RSH1 PE=1 SV=1//0
Spo24614	0.6328	0.033559	sp|Q9LW86|SUT34_ARATH Probable sulfate transporter 3.4 OS=Arabidopsis thaliana OX=3702 GN=SULTR3;4 PE=2 SV=1//0
Spo24616	0.69025	0.037393	sp|Q9M8L2|FBK30_ARATH F-box/kelch-repeat protein At1g80440 OS=Arabidopsis thaliana OX=3702 GN=At1g80440 PE=2 SV=1//1.14352e-97
Spo24631	0.60955	0.031428	sp|Q9LXD9|PME51_ARATH Probable pectinesterase/pectinesterase inhibitor 51 OS=Arabidopsis thaliana OX=3702 GN=PME51 PE=2 SV=1//0
Spo24644	1.1943	0.015524	sp|Q9M5J8|PGIP2_ARATH Polygalacturonase inhibitor 2 OS=Arabidopsis thaliana OX=3702 GN=PGIP2 PE=2 SV=2//1.47042e-59
Spo24696	1.0152	0.019333	sp|Q9LT81|C3H39_ARATH Zinc finger CCCH domain-containing protein 39 OS=Arabidopsis thaliana OX=3702 GN=At3g19360 PE=2 SV=1//9.3271e-09
Spo24872	0.70471	0.029714	sp|Q15KI9|PHYLO_ARATH Protein PHYLLO, chloroplastic OS=Arabidopsis thaliana OX=3702 GN=PHYLLO PE=2 SV=2//0
Spo24896	1.1001	0.00055657	-//-
Spo24932	0.90817	0.034051	-//-
Spo24945	1.2432	0.0031969	-//-
Spo25016	0.58236	0.043891	-//-
Spo25028	1.2419	4.65e-05	-//-
Spo25052	1.2582	0.021392	sp|O22854|ETFQO_ARATH Electron transfer flavoprotein-ubiquinone oxidoreductase, mitochondrial OS=Arabidopsis thaliana OX=3702 GN=ETFQO PE=2 SV=1//0
Spo25055	2.3506	1.39e-09	sp|O04011|ABP20_PRUPE Auxin-binding protein ABP20 OS=Prunus persica OX=3760 GN=ABP20 PE=2 SV=1//6.63217e-60
Spo25062	0.6327	0.026571	sp|Q9SUH5|AUG8_ARATH AUGMIN subunit 8 OS=Arabidopsis thaliana OX=3702 GN=AUG8 PE=1 SV=1//2.65105e-50
Spo25073	1.3544	0.008654	sp|F4J1Q9|AVT1I_ARATH Amino acid transporter AVT1I OS=Arabidopsis thaliana OX=3702 GN=AVT1I PE=3 SV=1//5.48707e-149
Spo25087	1.5458	0.025176	sp|Q41385|PSAL_SPIOL Photosystem I reaction center subunit XI, chloroplastic OS=Spinacia oleracea OX=3562 GN=PSAL PE=1 SV=1//2.228e-134
Spo25116	1.3987	0.012089	sp|C7G304|GOLS2_SOLLC Galactinol synthase 2 OS=Solanum lycopersicum OX=4081 GN=GOLS2 PE=2 SV=1//0
Spo25129	0.57603	0.042904	sp|Q9LVG9|Y5600_ARATH BTB/POZ domain-containing protein At5g60050 OS=Arabidopsis thaliana OX=3702 GN=At5g60050 PE=2 SV=1//1.40509e-10
Spo25134	3.677	4.5e-07	sp|O04011|ABP20_PRUPE Auxin-binding protein ABP20 OS=Prunus persica OX=3760 GN=ABP20 PE=2 SV=1//1.36106e-67
Spo25135	2.5193	9.83e-09	sp|Q9ZRA4|AB19A_PRUPE Auxin-binding protein ABP19a OS=Prunus persica OX=3760 GN=ABP19A PE=3 SV=1//4.41711e-91
Spo25240	2.1882	0.00059241	sp|Q9FL12|DEGP9_ARATH Protease Do-like 9 OS=Arabidopsis thaliana OX=3702 GN=DEGP9 PE=1 SV=1//0
Spo25247	1.1401	0.037726	sp|Q9LXA8|BXL6_ARATH Probable beta-D-xylosidase 6 OS=Arabidopsis thaliana OX=3702 GN=BXL6 PE=2 SV=1//4.31246e-37
Spo25315	1.5073	0.0056816	-//-
Spo25316	1.8942	0.040845	-//-
Spo25350	0.80297	0.0236	sp|O04203|HSPR2_ARATH Nematode resistance protein-like HSPRO2 OS=Arabidopsis thaliana OX=3702 GN=HSPRO2 PE=1 SV=1//3.9562e-165
Spo25544	1.8402	0.016318	sp|P42785|PCP_HUMAN Lysosomal Pro-X carboxypeptidase OS=Homo sapiens OX=9606 GN=PRCP PE=1 SV=1//6.34487e-39
Spo25627	0.65671	0.042917	-//-
Spo25675	0.73881	0.0098848	sp|P46644|AAT3_ARATH Aspartate aminotransferase 3, chloroplastic OS=Arabidopsis thaliana OX=3702 GN=ASP3 PE=1 SV=1//0
Spo25681	0.85501	0.037997	-//-
Spo25713	0.84501	0.0068195	-//-
Spo25723	0.91311	0.0091321	sp|Q5XF79|PBL18_ARATH Probable serine/threonine-protein kinase PBL18 OS=Arabidopsis thaliana OX=3702 GN=PBL18 PE=2 SV=1//5.29373e-19
Spo25726	3.4024	0.045295	sp|Q588Z1|PVADH_SPHS1 Polyvinylalcohol dehydrogenase OS=Sphingopyxis sp. (strain 113P3) OX=292913 GN=pvadh PE=1 SV=3//5.08372e-29
Spo25739	1.1342	0.015607	-//-
Spo25740	2.5309	5.2e-17	sp|Q9XJ57|CHS2_CITSI Chalcone synthase 2 OS=Citrus sinensis OX=2711 GN=CHS2 PE=2 SV=1//0
Spo25744	2.0769	0.0097291	sp|Q8RX77|PTR21_ARATH Protein NRT1/ PTR FAMILY 2.13 OS=Arabidopsis thaliana OX=3702 GN=NPF2.13 PE=1 SV=1//0
Spo25800	1.3308	0.015882	-//-
Spo25861	0.83616	0.032938	sp|Q9FMK9|PPA29_ARATH Probable inactive purple acid phosphatase 29 OS=Arabidopsis thaliana OX=3702 GN=PAP29 PE=2 SV=1//5.155e-165
Spo25888	2.0209	0.0021613	sp|P51104|DFRA_DIACA Dihydroflavonol 4-reductase OS=Dianthus caryophyllus OX=3570 GN=A PE=2 SV=1//0
Spo25895	2.0286	6.68e-12	sp|O04011|ABP20_PRUPE Auxin-binding protein ABP20 OS=Prunus persica OX=3760 GN=ABP20 PE=2 SV=1//3.62333e-60
Spo25897	1.396	1.82e-06	sp|O04011|ABP20_PRUPE Auxin-binding protein ABP20 OS=Prunus persica OX=3760 GN=ABP20 PE=2 SV=1//2.08919e-60
Spo25974	0.69153	0.042877	sp|Q08655|ASR1_SOLLC Abscisic stress-ripening protein 1 OS=Solanum lycopersicum OX=4081 GN=ASR1 PE=2 SV=1//8.43079e-11
Spo26022	0.77934	0.039329	-//-
Spo26063	0.94601	0.003227	sp|Q6NUT3|MFS12_HUMAN Major facilitator superfamily domain-containing protein 12 OS=Homo sapiens OX=9606 GN=MFSD12 PE=1 SV=2//1.03398e-42
Spo26129	0.55724	0.049155	sp|Q9XF61|PDI_DATGL Protein disulfide-isomerase OS=Datisca glomerata OX=34297 GN=PDI PE=2 SV=1//0
Spo26138	0.74544	0.016756	sp|Q0IU52|ASP1_ORYSJ Aspartic proteinase Asp1 OS=Oryza sativa subsp. japonica OX=39947 GN=ASP1 PE=2 SV=1//5.33669e-99
Spo26149	4.6918	0.049182	sp|O23693|MLO4_ARATH MLO-like protein 4 OS=Arabidopsis thaliana OX=3702 GN=MLO4 PE=2 SV=2//2.43616e-20
Spo26199	0.90787	0.019139	sp|Q8GXC7|FBK50_ARATH F-box/kelch-repeat protein At3g06240 OS=Arabidopsis thaliana OX=3702 GN=At3g06240 PE=2 SV=1//1.11877e-32
Spo26306	0.61506	0.029584	sp|Q9LDA7|P2C39_ARATH Probable protein phosphatase 2C 39 OS=Arabidopsis thaliana OX=3702 GN=At3g15260 PE=2 SV=1//2.91677e-134
Spo26324	0.77258	0.021856	sp|Q9S9M2|WAKLD_ARATH Wall-associated receptor kinase-like 4 OS=Arabidopsis thaliana OX=3702 GN=WAKL4 PE=2 SV=2//6.09299e-07
Spo26380	2.1956	1.22e-13	sp|Q07353|FL3H_PETHY Naringenin,2-oxoglutarate 3-dioxygenase (Fragment) OS=Petunia hybrida OX=4102 GN=AN3 PE=1 SV=1//8.97973e-159
Spo26408	1.8345	0.016626	sp|Q8GXG1|ASPGB_ARATH Probable isoaspartyl peptidase/L-asparaginase 2 OS=Arabidopsis thaliana OX=3702 GN=At3g16150 PE=2 SV=2//3.25237e-171
Spo26435	2.1315	0.042959	sp|O81862|CHIC_ARATH Class V chitinase OS=Arabidopsis thaliana OX=3702 GN=ChiC PE=1 SV=1//9.60667e-96
Spo26436	1.8353	0.001183	sp|O81862|CHIC_ARATH Class V chitinase OS=Arabidopsis thaliana OX=3702 GN=ChiC PE=1 SV=1//1.85243e-112
Spo26468	1.642	0.0013243	sp|Q9ZRA4|AB19A_PRUPE Auxin-binding protein ABP19a OS=Prunus persica OX=3760 GN=ABP19A PE=3 SV=1//2.23102e-65
Spo26476	1.7803	0.0023644	sp|O65468|CRK8_ARATH Cysteine-rich receptor-like protein kinase 8 OS=Arabidopsis thaliana OX=3702 GN=CRK8 PE=3 SV=2//7.21444e-143
Spo26569	2.1383	3.72e-11	sp|Q8VZW3|CFI3_ARATH Probable chalcone--flavonone isomerase 3 OS=Arabidopsis thaliana OX=3702 GN=CHI3 PE=1 SV=1//2.16799e-40
Spo26780	0.97092	0.021301	sp|Q9SGP6|GRXC9_ARATH Glutaredoxin-C9 OS=Arabidopsis thaliana OX=3702 GN=GRXC9 PE=1 SV=1//2.64346e-26
Spo26786	2.1843	0.0052462	sp|Q69VD5|PNH1_ORYSJ Protein argonaute PNH1 OS=Oryza sativa subsp. japonica OX=39947 GN=PHN1 PE=2 SV=1//8.04593e-38
Spo26834	1.0522	0.0099367	sp|Q940M2|AGT21_ARATH Alanine--glyoxylate aminotransferase 2 homolog 1, mitochondrial OS=Arabidopsis thaliana OX=3702 GN=AGT2 PE=1 SV=1//0
Spo26850	0.54998	0.049886	sp|Q03250|RBG7_ARATH Glycine-rich RNA-binding protein 7 OS=Arabidopsis thaliana OX=3702 GN=RBG7 PE=1 SV=1//7.73532e-33
Spo27024	1.8794	1.76e-10	sp|O04011|ABP20_PRUPE Auxin-binding protein ABP20 OS=Prunus persica OX=3760 GN=ABP20 PE=2 SV=1//1.95814e-60
Spo27031	0.7071	0.015808	sp|Q9UNI6|DUS12_HUMAN Dual specificity protein phosphatase 12 OS=Homo sapiens OX=9606 GN=DUSP12 PE=1 SV=1//6.57338e-58
Spo27056	1.4441	0.00043743	sp|O65451|FB333_ARATH Probable F-box protein At4g22030 OS=Arabidopsis thaliana OX=3702 GN=At4g22030 PE=4 SV=1//1.24584e-104
Spo27059	2.1257	0.0031471	sp|O65451|FB333_ARATH Probable F-box protein At4g22030 OS=Arabidopsis thaliana OX=3702 GN=At4g22030 PE=4 SV=1//6.44736e-88
Spo27111	2.30472	0.01798	sp|O04953|PME52_ARATH Putative pectinesterase 52 OS=Arabidopsis thaliana OX=3702 GN=PME52 PE=2 SV=2//7.22835e-58
Spo27113	1.7032	0.038136	sp|Q4PSN0|PME29_ARATH Probable pectinesterase 29 OS=Arabidopsis thaliana OX=3702 GN=PME29 PE=2 SV=1//9.85571e-35
Spo27151	2.5432	3.08e-17	sp|Q9LKP7|CHSY_DIAMO Chalcone synthase OS=Dianthus monspessulanus OX=129769 GN=CHS PE=2 SV=1//0
Spo27242	0.84364	0.0039947	sp|Q9SZB9|PER47_ARATH Peroxidase 47 OS=Arabidopsis thaliana OX=3702 GN=PER47 PE=2 SV=2//1.59629e-149
Spo27280	2.7779	5.28e-06	sp|Q9LMC9|GLT2_ARATH Germin-like protein subfamily T member 2 OS=Arabidopsis thaliana OX=3702 GN=At1g18980 PE=2 SV=1//7.8254e-74
Spo27281	2.1863	1.51e-05	sp|Q9LMC9|GLT2_ARATH Germin-like protein subfamily T member 2 OS=Arabidopsis thaliana OX=3702 GN=At1g18980 PE=2 SV=1//1.10381e-75
Spo27317	1.3518	0.00022128	-//-
Spo27345	0.73859	0.017682	-//-
Spo28004	0.88484	0.027171	sp|Q9FFY6|ELCL_ARATH Protein ELC-like OS=Arabidopsis thaliana OX=3702 GN=ELCL PE=1 SV=1//2.74878e-38
Spo28140	3.3537	6.87e-17	sp|Q9ZRA4|AB19A_PRUPE Auxin-binding protein ABP19a OS=Prunus persica OX=3760 GN=ABP19A PE=3 SV=1//4.457e-57
Spo28168	1.4045	0.019584	sp|Q942D4|BURP3_ORYSJ BURP domain-containing protein 3 OS=Oryza sativa subsp. japonica OX=39947 GN=BURP3 PE=2 SV=1//6.34091e-27
Spo28225	1.1777	0.0012236	sp|P27275|AMP_AMACA Antimicrobial peptide 2 OS=Amaranthus caudatus OX=3567 PE=1 SV=2//1.75791e-10
Spo28227	1.0303	0.027639	sp|P27275|AMP_AMACA Antimicrobial peptide 2 OS=Amaranthus caudatus OX=3567 PE=1 SV=2//5.55171e-11
Spo28293	1.1524	0.018224	sp|C6T0L2|SLE3_SOYBN Protein SLE3 OS=Glycine max OX=3847 GN=SLE3 PE=2 SV=1//2.35542e-14
Spo28294	1.7092	2.15e-06	sp|O04011|ABP20_PRUPE Auxin-binding protein ABP20 OS=Prunus persica OX=3760 GN=ABP20 PE=2 SV=1//1.08635e-61
Spo28300	1.1144	0.01981	sp|Q9SVU7|BH056_ARATH Putative transcription factor bHLH056 OS=Arabidopsis thaliana OX=3702 GN=BHLH56 PE=3 SV=2//4.47097e-21
Spo28327	0.96006	0.0041964	sp|C0LGQ5|GSO1_ARATH LRR receptor-like serine/threonine-protein kinase GSO1 OS=Arabidopsis thaliana OX=3702 GN=GSO1 PE=1 SV=1//1.36924e-06
Spo28347	0.80453	0.017922	sp|Q9SU30|CPR1_ARATH F-box protein CPR1 OS=Arabidopsis thaliana OX=3702 GN=CPR1 PE=1 SV=2//1.45034e-45
Spo28402	1.558	2.5e-05	sp|Q9M0X5|CRK25_ARATH Cysteine-rich receptor-like protein kinase 25 OS=Arabidopsis thaliana OX=3702 GN=CRK25 PE=3 SV=1//8.48508e-31
Spo28440	3.4141	0.0069149	-//-
Spo30016	2.1842	0.044107	sp|P93047|HMGB3_ARATH High mobility group B protein 3 OS=Arabidopsis thaliana OX=3702 GN=HMGB3 PE=1 SV=1//3.95862e-19
