# Supplementary material for: Comparative analysis of tissue-specific transcriptomic responses to nitrogen stress in spinach (Spinacia oleracea)
Source: PLoS One. 2020 May 6;15(5):e0232011. doi: 10.1371/journal.pone.0232011 (PMC7202632; doi:10.1371/journal.pone.0232011)
Supplement: S4 Table — (XLSX) [file pone.0232011.s018.xlsx]

## Sheet: Table 1
S4 Table. List of differentially expressed genes upregulated in roots under low N treatment
Gene_id	log2 Fold-Change	pval	Blast swiss prot
Spo03988	4.3601	0.011463	sp|Q9LPV5|NRT25_ARATH High affinity nitrate transporter 2.5 OS=Arabidopsis thaliana OX=3702 GN=NRT2.5 PE=1 SV=1//0
Spo13919	3.94861	0.047585	Unknown protein
Spo24681	3.8164	0.022253	Unknown protein
Spo16233	3.6799	2.64e-05	sp|Q39127|TINY_ARATH Ethylene-responsive transcription factor TINY OS=Arabidopsis thaliana OX=3702 GN=TINY PE=2 SV=1//2.04213e-37
Spo20129	3.5323	0.027846	sp|Q9FHB6|DTX16_ARATH Protein DETOXIFICATION 16 OS=Arabidopsis thaliana OX=3702 GN=DTX16 PE=2 SV=1//5.47894e-102
Spo25926	3.4329	0.019621	sp|Q84WP6|NAC43_ARATH NAC domain-containing protein 43 OS=Arabidopsis thaliana OX=3702 GN=NAC043 PE=2 SV=2//3.56897e-103
Spo11903	3.3926	0.033998	sp|O49561|G2OX8_ARATH Gibberellin 2-beta-dioxygenase 8 OS=Arabidopsis thaliana OX=3702 GN=GA2OX8 PE=1 SV=2//1.62134e-140
Spo18318	3.3304	0.027058	sp|Q84TI7|HKT1_ARATH Sodium transporter HKT1 OS=Arabidopsis thaliana OX=3702 GN=HKT1 PE=1 SV=1//1.68055e-124
Spo28116	3.057	0.02001	-//-
Spo11782	3.0479	2.88e-05	sp|Q6H501|HKT6_ORYSJ Probable cation transporter HKT6 OS=Oryza sativa subsp. japonica OX=39947 GN=HKT6 PE=2 SV=2//7.18393e-86
Spo23061	2.9757	0.0077146	sp|Q8LG58|XTH16_ARATH Probable xyloglucan endotransglucosylase/hydrolase protein 16 OS=Arabidopsis thaliana OX=3702 GN=XTH16 PE=2 SV=2//1.43579e-122
Spo00928	2.9661	0.0067052	sp|Q76EJ0|YABDL_ORYSJ Protein DROOPING LEAF OS=Oryza sativa subsp. japonica OX=39947 GN=DL PE=1 SV=1//2.13199e-36
Spo09885	2.8215	0.014336	sp|Q2R3P9|SWT14_ORYSJ Bidirectional sugar transporter SWEET14 OS=Oryza sativa subsp. japonica OX=39947 GN=SWEET14 PE=2 SV=1//2.27305e-80
Spo15268	2.7839	0.043232	sp|Q6WUC2|7OMT_PAPSO (R,S)-reticuline 7-O-methyltransferase OS=Papaver somniferum OX=3469 GN=7OMT PE=1 SV=1//1.6915e-102
Spo08276	2.7459	0.0041947	sp|O80888|M3K17_ARATH Mitogen-activated protein kinase kinase kinase 17 OS=Arabidopsis thaliana OX=3702 GN=MAPKKK17 PE=1 SV=1//3.06351e-73
Spo08425	2.6732	4.58e-07	sp|Q7XPF7|HKT7_ORYSJ Probable cation transporter HKT7 OS=Oryza sativa subsp. japonica OX=39947 GN=HKT7 PE=2 SV=2//2.21744e-48
Spo00438	2.6527	0.0048376	sp|Q9T072|BH025_ARATH Transcription factor bHLH25 OS=Arabidopsis thaliana OX=3702 GN=BHLH25 PE=2 SV=2//1.55127e-37
Spo27351	2.6385	0.037067	Unknown protein
Spo09968	2.6189	5.14e-06	sp|O82811|NRT21_ARATH High-affinity nitrate transporter 2.1 OS=Arabidopsis thaliana OX=3702 GN=NRT2.1 PE=1 SV=1//0
Spo20585	2.61545	0.0093223	sp|Q9SHJ5|GPAT1_ARATH Glycerol-3-phosphate acyltransferase 1 OS=Arabidopsis thaliana OX=3702 GN=GPAT1 PE=1 SV=1//4.32373e-174
Spo20470	2.6095	0.046114	sp|Q84QC2|ERF17_ARATH Ethylene-responsive transcription factor ERF017 OS=Arabidopsis thaliana OX=3702 GN=ERF017 PE=2 SV=1//4.54042e-54
Spo08426	2.546	1.73e-05	sp|Q84TI7|HKT1_ARATH Sodium transporter HKT1 OS=Arabidopsis thaliana OX=3702 GN=HKT1 PE=1 SV=1//9.0392e-64
Spo10737	2.4914	1.77e-05	sp|Q8LC45|XTH33_ARATH Probable xyloglucan endotransglucosylase/hydrolase protein 33 OS=Arabidopsis thaliana OX=3702 GN=XTH33 PE=2 SV=2//1.27127e-115
Spo17907	2.428	0.01984	Unknown protein
Spo07806	2.4256	0.0013211	sp|Q8LFM2|GASAA_ARATH Gibberellin-regulated protein 10 OS=Arabidopsis thaliana OX=3702 GN=GASA10 PE=2 SV=1//3.486e-14
Spo10654	2.4112	0.00013302	sp|Q03467|E13B_PEA Glucan endo-1,3-beta-glucosidase OS=Pisum sativum OX=3888 PE=2 SV=1//6.93747e-82
Spo03697	2.3771	0.020141	sp|O49561|G2OX8_ARATH Gibberellin 2-beta-dioxygenase 8 OS=Arabidopsis thaliana OX=3702 GN=GA2OX8 PE=1 SV=2//1.45068e-140
Spo12327	2.3749	6.54e-05	sp|Q43729|PER57_ARATH Peroxidase 57 OS=Arabidopsis thaliana OX=3702 GN=PER57 PE=1 SV=1//1.31681e-85
Spo22265	2.366	0.027546	Unknown protein
Spo03847	2.3541	0.018237	sp|P12357|PSAG_SPIOL Photosystem I reaction center subunit V, chloroplastic OS=Spinacia oleracea OX=3562 GN=PSAG PE=1 SV=1//2.54093e-81
Spo04492	2.35	1.73e-11	sp|Q8GYH5|BAD1_ARATH Ankyrin repeat-containing protein BDA1 OS=Arabidopsis thaliana OX=3702 GN=BAD1 PE=1 SV=1//7.545e-22
Spo12665	2.334	0.046505	sp|C0LGH8|Y1634_ARATH Probable LRR receptor-like serine/threonine-protein kinase At1g63430 OS=Arabidopsis thaliana OX=3702 GN=At1g63430 PE=2 SV=1//2.23759e-21
Spo16897	2.3238	4.27e-09	sp|Q9SZY4|PTR27_ARATH Protein NRT1/ PTR FAMILY 6.2 OS=Arabidopsis thaliana OX=3702 GN=NPF6.2 PE=1 SV=1//0
Spo01438	2.3229	0.011303	sp|P93147|C81E1_GLYEC Isoflavone 2&apos;-hydroxylase OS=Glycyrrhiza echinata OX=46348 GN=CYP81E1 PE=1 SV=2//1.58647e-142
Spo18724	2.3178	0.011522	Unknown protein
Spo10826	2.3085	0.022142	sp|Q9SFE4|ERF12_ARATH Ethylene-responsive transcription factor ERF012 OS=Arabidopsis thaliana OX=3702 GN=ERF012 PE=2 SV=1//4.90709e-29
Spo01477	2.3075	3.76e-07	sp|Q8VY22|TBL38_ARATH Protein trichome birefringence-like 38 OS=Arabidopsis thaliana OX=3702 GN=TBL38 PE=2 SV=1//1.25593e-78
Spo23062	2.271	0.0089314	sp|Q8LG58|XTH16_ARATH Probable xyloglucan endotransglucosylase/hydrolase protein 16 OS=Arabidopsis thaliana OX=3702 GN=XTH16 PE=2 SV=2//7.5407e-121
Spo09121	2.2395	0.044445	sp|Q9SVU0|YUC8_ARATH Probable indole-3-pyruvate monooxygenase YUCCA8 OS=Arabidopsis thaliana OX=3702 GN=YUC8 PE=2 SV=1//0
Spo15445	2.2296	0.04219	sp|Q9FFI5|NAC86_ARATH NAC domain-containing protein 86 OS=Arabidopsis thaliana OX=3702 GN=NAC086 PE=2 SV=1//3.29326e-74
Spo12147	2.2164	0.00027235	sp|P11890|HS23C_OXYRB Small heat shock protein, chloroplastic OS=Oxybasis rubra OX=3560 GN=HSP23 PE=2 SV=1//2.89239e-96
Spo22630	2.20854	0.028707	sp|Q8GXC7|FBK50_ARATH F-box/kelch-repeat protein At3g06240 OS=Arabidopsis thaliana OX=3702 GN=At3g06240 PE=2 SV=1//2.98785e-24
Spo10526	2.1944	0.032665	Unknown protein
Spo07421	2.1751	0.02246	sp|Q9SJE8|ALMT2_ARATH Aluminum-activated malate transporter 2 OS=Arabidopsis thaliana OX=3702 GN=ALMT2 PE=2 SV=2//6.20871e-120
Spo11354	2.1628	0.020057	sp|Q8VYM2|PHT11_ARATH Inorganic phosphate transporter 1-1 OS=Arabidopsis thaliana OX=3702 GN=PHT1-1 PE=1 SV=2//0
Spo18894	2.13639	0.035862	sp|Q9FZ80|SOT17_ARATH Cytosolic sulfotransferase 17 OS=Arabidopsis thaliana OX=3702 GN=SOT17 PE=1 SV=1//1.84733e-33
Spo28096	2.1175	0.042497	-//-
Spo01162	2.0954	0.01121	sp|F4HWQ8|CVIF1_ARATH Cell wall / vacuolar inhibitor of fructosidase 1 OS=Arabidopsis thaliana OX=3702 GN=C/VIF1 PE=1 SV=1//9.31768e-23
Spo06974	2.0773	0.017485	sp|Q84KG5|CCD_CROSA Carotenoid 9,10(9&apos;,10&apos;)-cleavage dioxygenase OS=Crocus sativus OX=82528 GN=CCD PE=1 SV=1//0
Spo04840	2.0641	8.22e-05	-//-
Spo21411	2.0614	0.011941	-//-
Spo09479	2.0394	0.034959	sp|Q9C6T5|STGL3_ARATH Stigma-specific STIG1-like protein 3 OS=Arabidopsis thaliana OX=3702 GN=At1g50720 PE=2 SV=1//3.40819e-33
Spo07822	1.9942	0.0096744	sp|Q6K7E9|HS186_ORYSJ 18.6 kDa class III heat shock protein OS=Oryza sativa subsp. japonica OX=39947 GN=HSP18.6 PE=2 SV=1//1.27187e-31
Spo03990	1.9591	0.00030316	sp|Q9LPV5|NRT25_ARATH High affinity nitrate transporter 2.5 OS=Arabidopsis thaliana OX=3702 GN=NRT2.5 PE=1 SV=1//0
Spo03090	1.9523	9.94e-05	sp|Q9SSK5|MLP43_ARATH MLP-like protein 43 OS=Arabidopsis thaliana OX=3702 GN=MLP43 PE=1 SV=1//8.02297e-21
Spo01065	1.9476	0.0046629	sp|Q9SVV6|KCO6_ARATH Two-pore potassium channel 3 OS=Arabidopsis thaliana OX=3702 GN=TPK3 PE=2 SV=1//8.647e-92
Spo16971	1.9389	9.64e-06	sp|O04161|AMT12_SOLLC Ammonium transporter 1 member 2 OS=Solanum lycopersicum OX=4081 GN=AMT1-2 PE=2 SV=1//0
Spo04628	1.9351	0.023424	sp|Q9NXP7|GIN1_HUMAN Gypsy retrotransposon integrase-like protein 1 OS=Homo sapiens OX=9606 GN=GIN1 PE=1 SV=3//2.85135e-24
Spo12688	1.9326	0.014033	-//-
Spo16663	1.8915	0.0073432	-//-
Spo19675	1.8845	0.045647	sp|Q9T072|BH025_ARATH Transcription factor bHLH25 OS=Arabidopsis thaliana OX=3702 GN=BHLH25 PE=2 SV=2//1.29672e-09
Spo15001	1.8626	0.021086	-//-
Spo22193	1.8585	0.029456	sp|P48979|PGLR_PRUPE Polygalacturonase OS=Prunus persica OX=3760 PE=2 SV=1//5.22548e-118
Spo05801	1.8428	0.0036131	-//-
Spo10858	1.8408	0.035442	sp|F6M8H7|SMST_SANMU Probable sesquiterpene synthase OS=Santalum murrayanum OX=453085 GN=STPS PE=3 SV=1//0
Spo14101	1.8325	0.038951	sp|A3DH97|RSGI6_CLOTH Anti-sigma-I factor RsgI6 OS=Clostridium thermocellum (strain ATCC 27405 / DSM 1237 / NBRC 103400 / NCIMB 10682 / NRRL B-4536 / VPI 7372) OX=203119 GN=rsgI6 PE=1 SV=1//6.08945e-55
Spo24677	1.8323	0.0016812	sp|O04161|AMT12_SOLLC Ammonium transporter 1 member 2 OS=Solanum lycopersicum OX=4081 GN=AMT1-2 PE=2 SV=1//0
Spo09481	1.8311	0.023305	sp|Q9C6T5|STGL3_ARATH Stigma-specific STIG1-like protein 3 OS=Arabidopsis thaliana OX=3702 GN=At1g50720 PE=2 SV=1//1.37883e-27
Spo27067	1.8238	4.79e-07	sp|Q9FH92|IX15L_ARATH Protein IRX15-LIKE OS=Arabidopsis thaliana OX=3702 GN=IRX15-L PE=2 SV=1//1.205e-91
Spo24498	1.8198	0.02078	sp|Q8L9A9|XTH8_ARATH Probable xyloglucan endotransglucosylase/hydrolase protein 8 OS=Arabidopsis thaliana OX=3702 GN=XTH8 PE=2 SV=2//1.54109e-154
Spo06038	1.8145	0.037495	sp|Q9XH43|CET2_TOBAC CEN-like protein 2 OS=Nicotiana tabacum OX=4097 GN=CET2 PE=2 SV=1//1.28121e-87
Spo07236	1.8053	0.00047047	-//-
Spo05913	1.7992	0.0062086	sp|Q942D4|BURP3_ORYSJ BURP domain-containing protein 3 OS=Oryza sativa subsp. japonica OX=39947 GN=BURP3 PE=2 SV=1//2.47198e-34
Spo13019	1.7976	0.00048447	sp|Q8LGS1|MARD1_ARATH Protein MARD1 OS=Arabidopsis thaliana OX=3702 GN=MARD1 PE=2 SV=2//4.04433e-07
Spo16800	1.7953	0.048784	sp|Q66GR0|FLA17_ARATH Fasciclin-like arabinogalactan protein 17 OS=Arabidopsis thaliana OX=3702 GN=FLA17 PE=2 SV=1//4.01971e-169
Spo12239	1.7729	0.01862	sp|P17771|OSP4_PEA Organ-specific protein P4 OS=Pisum sativum OX=3888 PE=2 SV=1//7.46895e-09
Spo14808	1.7703	0.032544	sp|O23482|OPT3_ARATH Oligopeptide transporter 3 OS=Arabidopsis thaliana OX=3702 GN=OPT3 PE=2 SV=3//0
Spo25753	1.7652	0.011854	sp|Q38879|TRXH2_ARATH Thioredoxin H2 OS=Arabidopsis thaliana OX=3702 GN=TRX2 PE=2 SV=2//1.69874e-35
Spo06088	1.7625	0.027739	sp|Q8L9S3|GRXC6_ARATH Glutaredoxin-C6 OS=Arabidopsis thaliana OX=3702 GN=GRXC6 PE=2 SV=2//1.52789e-38
Spo22348	1.7548	0.038559	-//-
Spo00781	1.7519	0.010785	-//-
Spo01316	1.7508	0.035435	sp|Q9LN49|KCS4_ARATH 3-ketoacyl-CoA synthase 4 OS=Arabidopsis thaliana OX=3702 GN=KCS4 PE=2 SV=1//0
Spo16629	1.7472	0.019872	sp|Q9M1S3|ARP1_ARATH Probable RNA-binding protein ARP1 OS=Arabidopsis thaliana OX=3702 GN=ARP1 PE=2 SV=1//5.48215e-42
Spo04884	1.7324	0.0083239	sp|Q9ZWA8|FLA9_ARATH Fasciclin-like arabinogalactan protein 9 OS=Arabidopsis thaliana OX=3702 GN=FLA9 PE=2 SV=1//1.13695e-55
Spo25426	1.7257	0.024659	-//-
Spo15883	1.7195	0.042632	sp|Q93YU8|NRG2_ARATH Nitrate regulatory gene2 protein OS=Arabidopsis thaliana OX=3702 GN=NRG2 PE=1 SV=1//2.81764e-37
Spo18556	1.7153	0.020319	sp|Q9SVN5|SYMC_ARATH Methionine--tRNA ligase, cytoplasmic OS=Arabidopsis thaliana OX=3702 GN=At4g13780 PE=2 SV=1//0
Spo22293	1.7139	0.016305	sp|Q9FI03|NHL26_ARATH NDR1/HIN1-like protein 26 OS=Arabidopsis thaliana OX=3702 GN=NHL26 PE=2 SV=1//1.13352e-58
Spo00383	1.6946	0.0023936	-//-
Spo00394	1.6871	0.035645	sp|A7NY33|PER4_VITVI Peroxidase 4 OS=Vitis vinifera OX=29760 GN=GSVIVT00023967001 PE=1 SV=1//1.59684e-119
Spo24908	1.6842	0.0021481	sp|F8WKW0|UGT1_GARJA Crocetin glucosyltransferase, chloroplastic OS=Gardenia jasminoides OX=114476 GN=UGT75L6 PE=1 SV=1//1.28317e-136
Spo13482	1.6679	0.0018049	-//-
Spo04826	1.6656	0.00023609	sp|Q9T003|ASMT_ARATH Acetylserotonin O-methyltransferase OS=Arabidopsis thaliana OX=3702 GN=ASMT PE=1 SV=1//2.38134e-97
Spo18951	1.658	0.0055184	sp|Q9SSK5|MLP43_ARATH MLP-like protein 43 OS=Arabidopsis thaliana OX=3702 GN=MLP43 PE=1 SV=1//3.11878e-42
Spo12076	1.6567	0.021406	sp|O04164|C71A6_NEPRA Cytochrome P450 71A6 (Fragment) OS=Nepeta racemosa OX=54731 GN=CYP71A6 PE=2 SV=1//1.94471e-142
Spo19421	1.6488	0.023002	sp|P05477|HSP21_SOYBN 17.9 kDa class II heat shock protein OS=Glycine max OX=3847 GN=HSP17.9-D PE=3 SV=1//5.32443e-68
Spo24178	1.6464	0.011623	sp|Q8W3M4|Y4744_ARATH Uncharacterized protein At4g06744 OS=Arabidopsis thaliana OX=3702 GN=At4g06744 PE=2 SV=1//9.5528e-85
Spo01476	1.6449	0.022952	sp|Q8VY22|TBL38_ARATH Protein trichome birefringence-like 38 OS=Arabidopsis thaliana OX=3702 GN=TBL38 PE=2 SV=1//2.37275e-45
Spo07427	1.6396	0.010089	-//-
Spo14764	1.6326	2.82e-05	sp|Q56Y11|DDPS2_ARATH Dehydrodolichyl diphosphate synthase 2 OS=Arabidopsis thaliana OX=3702 GN=At5g58770 PE=2 SV=2//7.71158e-83
Spo17427	1.6323	0.0075464	-//-
Spo07480	1.6216	0.013416	sp|Q93ZR6|WSD1_ARATH O-acyltransferase WSD1 OS=Arabidopsis thaliana OX=3702 GN=WSD1 PE=2 SV=1//5.35872e-47
Spo08287	1.6148	0.00059784	sp|O22227|MIZ1_ARATH Protein MIZU-KUSSEI 1 OS=Arabidopsis thaliana OX=3702 GN=MIZ1 PE=1 SV=1//3.34017e-32
Spo04407	1.6021	0.028024	sp|Q2QXR8|KPYC2_ORYSJ Pyruvate kinase 2, cytosolic OS=Oryza sativa subsp. japonica OX=39947 GN=Os12g0145700 PE=2 SV=1//0
Spo19289	1.5835	0.047926	sp|F4I8R6|OFP12_ARATH Transcription repressor OFP12 OS=Arabidopsis thaliana OX=3702 GN=OFP12 PE=1 SV=1//1.81439e-17
Spo28171	1.5813	0.0041252	-//-
Spo13070	1.5752	0.0004699	sp|Q9LV52|HSFC1_ARATH Heat stress transcription factor C-1 OS=Arabidopsis thaliana OX=3702 GN=HSFC1 PE=1 SV=1//1.12726e-71
Spo00220	1.5723	0.0058102	sp|P86809|NLTP2_APIGA Non-specific lipid-transfer protein 2 OS=Apium graveolens var. rapaceum OX=278110 PE=1 SV=1//1.77541e-22
Spo23405	1.572	0.037088	sp|Q9LQL2|PTR14_ARATH Protein NRT1/ PTR FAMILY 7.3 OS=Arabidopsis thaliana OX=3702 GN=NPF7.3 PE=1 SV=2//0
Spo05842	1.5708	8.69e-08	sp|O48716|JGB_ARATH Protein JINGUBANG OS=Arabidopsis thaliana OX=3702 GN=JGB PE=1 SV=1//1.27443e-17
Spo02547	1.5706	0.0034737	sp|Q9FL42|ATL69_ARATH Putative RING-H2 finger protein ATL69 OS=Arabidopsis thaliana OX=3702 GN=ATL69 PE=3 SV=1//1.70446e-19
Spo15195	1.5648	0.0017707	sp|Q05832|HSP11_OXYRB 18.3 kDa class I heat shock protein OS=Oxybasis rubra OX=3560 GN=HSP18 PE=2 SV=1//2.60999e-82
Spo09289	1.564	0.027002	sp|O80513|CCU41_ARATH Cyclin-U4-1 OS=Arabidopsis thaliana OX=3702 GN=CYCU4-1 PE=1 SV=1//1.63826e-91
Spo24045	1.564	0.011784	sp|B6VJS4|ROMT_VITVI Trans-resveratrol di-O-methyltransferase OS=Vitis vinifera OX=29760 GN=ROMT PE=1 SV=2//1.28851e-125
Spo17005	1.5583	0.017385	-//-
Spo19819	1.5578	0.00022189	sp|D4N501|DIOX2_PAPSO Probable 2-oxoglutarate/Fe(II)-dependent dioxygenase OS=Papaver somniferum OX=3469 GN=DIOX2 PE=2 SV=1//2.40851e-44
Spo21452	1.5537	0.048707	-//-
Spo07643	1.5507	0.025012	sp|Q9LSE7|B561C_ARATH Cytochrome b561 and DOMON domain-containing protein At3g25290 OS=Arabidopsis thaliana OX=3702 GN=At3g25290 PE=2 SV=1//3.21001e-33
Spo06027	1.5498	0.033887	sp|O49603|CVIF2_ARATH Cell wall / vacuolar inhibitor of fructosidase 2 OS=Arabidopsis thaliana OX=3702 GN=C/VIF2 PE=1 SV=1//5.47659e-30
Spo13664	1.5394	0.0018088	sp|O23215|PBRP1_ARATH Plant-specific TFIIB-related protein 1 OS=Arabidopsis thaliana OX=3702 GN=PBRP1 PE=2 SV=1//1.4279e-61
Spo26041	1.5372	0.021335	-//-
Spo20689	1.5203	0.024343	-//-
Spo26869	1.5181	0.031774	-//-
Spo22724	1.5179	0.00018663	sp|Q6H501|HKT6_ORYSJ Probable cation transporter HKT6 OS=Oryza sativa subsp. japonica OX=39947 GN=HKT6 PE=2 SV=2//7.79296e-73
Spo19049	1.5121	1.24e-05	sp|Q8VYM2|PHT11_ARATH Inorganic phosphate transporter 1-1 OS=Arabidopsis thaliana OX=3702 GN=PHT1-1 PE=1 SV=2//0
Spo17023	1.5104	0.0079143	sp|B8BBZ7|GATP3_ORYSI Probable gamma-aminobutyrate transaminase 3, mitochondrial OS=Oryza sativa subsp. indica OX=39946 GN=OsI_28220 PE=3 SV=1//0
Spo25632	1.4807	0.035013	sp|Q9FFN2|GLYT3_ARATH Probable glycosyltransferase At5g03795 OS=Arabidopsis thaliana OX=3702 GN=At5g03795 PE=3 SV=2//1.69604e-104
Spo19355	1.4773	0.036323	-//-
Spo26024	1.4745	0.021117	sp|Q6R3L0|YSL1_ARATH Metal-nicotianamine transporter YSL1 OS=Arabidopsis thaliana OX=3702 GN=YSL1 PE=2 SV=2//0
Spo26955	1.4735	0.0066814	sp|Q9SZ69|SAP7_ARATH Zinc finger A20 and AN1 domain-containing stress-associated protein 7 OS=Arabidopsis thaliana OX=3702 GN=SAP7 PE=1 SV=1//6.75845e-44
Spo25894	1.4694	0.038531	sp|Q8L5A7|SOT15_ARATH Cytosolic sulfotransferase 15 OS=Arabidopsis thaliana OX=3702 GN=SOT15 PE=1 SV=1//4.1035e-86
Spo28279	1.467	0.013532	-//-
Spo20683	1.4608	0.00043159	sp|Q8LPR5|TCP4_ARATH Transcription factor TCP4 OS=Arabidopsis thaliana OX=3702 GN=TCP4 PE=1 SV=1//1.94101e-49
Spo03234	1.4583	0.0042049	sp|Q67Z07|PER2_ARATH Peroxidase 2 OS=Arabidopsis thaliana OX=3702 GN=PER2 PE=2 SV=1//2.89172e-85
Spo16727	1.4507	0.0075699	sp|O23215|PBRP1_ARATH Plant-specific TFIIB-related protein 1 OS=Arabidopsis thaliana OX=3702 GN=PBRP1 PE=2 SV=1//1.33915e-65
Spo06229	1.4502	0.027779	sp|Q5MAU8|PPA27_ARATH Probable inactive purple acid phosphatase 27 OS=Arabidopsis thaliana OX=3702 GN=PAP27 PE=2 SV=1//1.73957e-101
Spo21264	1.4499	0.026619	sp|O23917|HCBT2_DIACA Anthranilate N-benzoyltransferase protein 2 OS=Dianthus caryophyllus OX=3570 GN=HCBT2 PE=1 SV=1//5.26638e-135
Spo26550	1.449	0.044427	-//-
Spo07516	1.44	0.0077902	sp|O64815|HLS1L_ARATH Probable N-acetyltransferase HLS1-like OS=Arabidopsis thaliana OX=3702 GN=At2g23060 PE=2 SV=1//0
Spo03159	1.4362	0.038023	sp|P37117|C71A4_SOLME Cytochrome P450 71A4 OS=Solanum melongena OX=4111 GN=CYP71A4 PE=2 SV=1//7.70661e-131
Spo26085	1.4342	0.012302	sp|O04536|GATL9_ARATH Probable galacturonosyltransferase-like 9 OS=Arabidopsis thaliana OX=3702 GN=GATL9 PE=2 SV=1//1.00649e-179
Spo11798	1.4326	0.03567	-//-
Spo16813	1.4319	0.0057221	sp|Q7XU38|C87A3_ORYSJ Cytochrome P450 87A3 OS=Oryza sativa subsp. japonica OX=39947 GN=CYP87A3 PE=2 SV=3//3.67164e-27
Spo21398	1.4287	0.00069113	-//-
Spo03738	1.4166	0.0083895	sp|Q941W1|G1L7_ORYSJ Protein G1-like7 OS=Oryza sativa subsp. japonica OX=39947 GN=G1L7 PE=1 SV=1//1.79816e-68
Spo30029	1.4093	0.0050885	sp|Q9M1K1|ORG2_ARATH Transcription factor ORG2 OS=Arabidopsis thaliana OX=3702 GN=ORG2 PE=1 SV=1//6.43674e-36
Spo09933	1.4021	0.039949	sp|Q5XHA2|ERD21_XENTR ER lumen protein-retaining receptor 1 OS=Xenopus tropicalis OX=8364 GN=kdelr1 PE=2 SV=1//5.65503e-26
Spo19434	1.4003	0.0012069	sp|Q42371|ERECT_ARATH LRR receptor-like serine/threonine-protein kinase ERECTA OS=Arabidopsis thaliana OX=3702 GN=ERECTA PE=1 SV=1//0
Spo09755	1.3994	0.024908	sp|Q9FZ42|ADRC1_ARATH NADPH-dependent aldehyde reductase 1, chloroplastic OS=Arabidopsis thaliana OX=3702 GN=ChlADR1 PE=1 SV=1//4.24665e-107
Spo01648	1.3986	0.0016821	sp|O15050|TRNK1_HUMAN TPR and ankyrin repeat-containing protein 1 OS=Homo sapiens OX=9606 GN=TRANK1 PE=2 SV=4//2.1997e-61
Spo09706	1.3902	0.029598	-//-
Spo14387	1.3901	0.0042089	sp|Q9XGZ9|P2C72_ARATH Probable protein phosphatase 2C 72 OS=Arabidopsis thaliana OX=3702 GN=At5g26010 PE=2 SV=2//6.07656e-95
Spo22580	1.3896	0.013062	sp|Q681X4|ZAT5_ARATH Zinc finger protein ZAT5 OS=Arabidopsis thaliana OX=3702 GN=ZAT5 PE=2 SV=1//1.54566e-25
Spo19249	1.387	0.02012	sp|Q9FDZ5|URGT6_ARATH UDP-rhamnose/UDP-galactose transporter 6 OS=Arabidopsis thaliana OX=3702 GN=URGT6 PE=1 SV=1//6.97189e-176
Spo11115	1.3857	0.021238	-//-
Spo09292	1.3856	0.0079957	sp|Q43735|PER27_ARATH Peroxidase 27 OS=Arabidopsis thaliana OX=3702 GN=PER27 PE=1 SV=1//3.70508e-117
Spo22261	1.377	0.044043	-//-
Spo16931	1.3732	0.010513	sp|O49298|PME6_ARATH Probable pectinesterase/pectinesterase inhibitor 6 OS=Arabidopsis thaliana OX=3702 GN=PME6 PE=2 SV=1//1.49801e-174
Spo25388	1.3725	0.0057034	sp|P08688|ALB2_PEA Albumin-2 OS=Pisum sativum OX=3888 PE=2 SV=1//1.33561e-61
Spo25321	1.371	0.047483	sp|Q9LR29|TAR1_ARATH Tryptophan aminotransferase-related protein 1 OS=Arabidopsis thaliana OX=3702 GN=TAR1 PE=2 SV=2//2.95971e-115
Spo23676	1.3662	0.0046326	sp|Q8VYX0|ILL6_ARATH IAA-amino acid hydrolase ILR1-like 6 OS=Arabidopsis thaliana OX=3702 GN=ILL6 PE=1 SV=2//3.23015e-180
Spo07898	1.366	0.033473	-//-
Spo05592	1.3624	0.019257	sp|Q8S8E3|PYL6_ARATH Abscisic acid receptor PYL6 OS=Arabidopsis thaliana OX=3702 GN=PYL6 PE=1 SV=1//4.12479e-24
Spo15689	1.3544	0.045478	-//-
Spo00740	1.3514	0.0076912	sp|Q7XU38|C87A3_ORYSJ Cytochrome P450 87A3 OS=Oryza sativa subsp. japonica OX=39947 GN=CYP87A3 PE=2 SV=3//0
Spo11735	1.3499	0.00051721	sp|Q9LIK9|APS1_ARATH ATP sulfurylase 1, chloroplastic OS=Arabidopsis thaliana OX=3702 GN=APS1 PE=1 SV=1//0
Spo21037	1.3495	0.03376	sp|A0A1C9CX66|CYC2_CAMAC Iridoid synthase CYC2 OS=Camptotheca acuminata OX=16922 GN=CYC2 PE=1 SV=1//2.16988e-77
Spo04406	1.3424	0.0017455	sp|Q9AV23|LSI3_ORYSJ Silicon efflux transporter LSI3 OS=Oryza sativa subsp. japonica OX=39947 GN=LSI3 PE=2 SV=1//2.62117e-133
Spo07130	1.3409	0.047608	-//-
Spo18836	1.3392	0.000739	sp|Q9FJX6|FH6_ARATH Formin-like protein 6 OS=Arabidopsis thaliana OX=3702 GN=FH6 PE=2 SV=1//1.67412e-21
Spo10167	1.3371	0.0076058	sp|Q9LYG9|MSL10_ARATH Mechanosensitive ion channel protein 10 OS=Arabidopsis thaliana OX=3702 GN=MSL10 PE=1 SV=1//0
Spo18189	1.3328	0.0048938	sp|Q9FHG4|LRKS7_ARATH Probable L-type lectin-domain containing receptor kinase S.7 OS=Arabidopsis thaliana OX=3702 GN=LECRKS7 PE=2 SV=1//0
Spo02759	1.3248	0.0030574	sp|Q9ZQ96|U73C3_ARATH UDP-glycosyltransferase 73C3 OS=Arabidopsis thaliana OX=3702 GN=UGT73C3 PE=2 SV=1//1.08766e-63
Spo23031	1.3243	0.036058	sp|Q6CQE5|TAR1_KLULA Protein TAR1 OS=Kluyveromyces lactis (strain ATCC 8585 / CBS 2359 / DSM 70799 / NBRC 1267 / NRRL Y-1140 / WM37) OX=284590 GN=TAR1-A PE=4 SV=2//7.40005e-07
Spo15429	1.3219	0.0056298	sp|Q93X17|SNAK2_SOLTU Snakin-2 OS=Solanum tuberosum OX=4113 GN=SN2 PE=1 SV=1//7.00691e-16
Spo08777	1.314	0.006024	sp|Q84MA8|AZG2_ARATH Adenine/guanine permease AZG2 OS=Arabidopsis thaliana OX=3702 GN=AZG2 PE=2 SV=1//0
Spo20722	1.3049	0.027805	-//-
Spo21589	1.3033	5.32e-06	sp|Q05957|PDP_DIACA Petal death protein OS=Dianthus caryophyllus OX=3570 GN=PDP PE=1 SV=1//1.32152e-160
Spo05851	1.3004	0.029321	-//-
Spo01440	1.2981	0.00080748	sp|Q9ZSK5|ZOG_PHALU Zeatin O-glucosyltransferase OS=Phaseolus lunatus OX=3884 GN=ZOG1 PE=2 SV=1//1.42926e-153
Spo25837	1.2971	0.02814	-//-
Spo02477	1.2951	0.01905	sp|Q9FYE2|PKS4_ARATH Protein PHYTOCHROME KINASE SUBSTRATE 4 OS=Arabidopsis thaliana OX=3702 GN=PKS4 PE=1 SV=1//1.24097e-09
Spo00929	1.291	0.020944	sp|Q9SZ67|WRK19_ARATH Probable WRKY transcription factor 19 OS=Arabidopsis thaliana OX=3702 GN=WRKY19 PE=3 SV=1//5.09249e-40
Spo03224	1.2882	0.039055	sp|Q9LHF1|LRX4_ARATH Leucine-rich repeat extensin-like protein 4 OS=Arabidopsis thaliana OX=3702 GN=LRX4 PE=1 SV=1//0
Spo10685	1.2874	0.025759	sp|Q9LQX2|MPSR1_ARATH E3 ubiquitin-protein ligase MPSR1 OS=Arabidopsis thaliana OX=3702 GN=MPSR1 PE=1 SV=1//1.00828e-38
Spo16060	1.2856	0.011683	sp|P0CH01|AT21A_ARATH Putative RING-H2 finger protein ATL21A OS=Arabidopsis thaliana OX=3702 GN=ATL21A PE=3 SV=1//1.87617e-14
Spo00106	1.2854	0.040859	-//-
Spo16177	1.2838	0.00022703	sp|Q9LVZ8|LOR12_ARATH Protein LURP-one-related 12 OS=Arabidopsis thaliana OX=3702 GN=At3g15810 PE=2 SV=1//2.19991e-83
Spo06330	1.2834	2.12e-05	sp|Q03684|BIP4_TOBAC Luminal-binding protein 4 OS=Nicotiana tabacum OX=4097 GN=BIP4 PE=2 SV=1//0
Spo03447	1.2827	0.012905	sp|O23215|PBRP1_ARATH Plant-specific TFIIB-related protein 1 OS=Arabidopsis thaliana OX=3702 GN=PBRP1 PE=2 SV=1//2.66828e-51
Spo16541	1.2822	0.035828	sp|Q93V93|PER44_ARATH Peroxidase 44 OS=Arabidopsis thaliana OX=3702 GN=PER44 PE=2 SV=1//2.75532e-114
Spo03554	1.2789	0.031735	sp|Q9XIN8|FB119_ARATH F-box protein At2g27310 OS=Arabidopsis thaliana OX=3702 GN=At2g27310 PE=2 SV=1//3.69216e-26
Spo01630	1.2758	0.016095	-//-
Spo17253	1.2731	0.031461	sp|O13351|PMT3_SCHPO Ubiquitin-like protein pmt3/smt3 OS=Schizosaccharomyces pombe (strain 972 / ATCC 24843) OX=284812 GN=pmt3 PE=1 SV=2//8.92052e-09
Spo04500	1.2705	0.015228	-//-
Spo14400	1.2653	0.0018209	sp|Q9ASU8|NDL2_ARATH Protein NDL2 OS=Arabidopsis thaliana OX=3702 GN=NDL2 PE=1 SV=1//1.3902e-171
Spo06190	1.264	0.033936	sp|O65695|SAU50_ARATH Auxin-responsive protein SAUR50 OS=Arabidopsis thaliana OX=3702 GN=SAUR50 PE=1 SV=1//1.10765e-17
Spo01079	1.2613	0.0018263	sp|Q9FFF6|DIOX5_ARATH Probable 2-oxoglutarate-dependent dioxygenase At5g05600 OS=Arabidopsis thaliana OX=3702 GN=At5g05600 PE=2 SV=1//3.53337e-53
Spo19214	1.2596	0.04898	sp|C0LGH2|Y1561_ARATH Probable LRR receptor-like serine/threonine-protein kinase At1g56130 OS=Arabidopsis thaliana OX=3702 GN=At1g56130 PE=2 SV=2//0
Spo20048	1.2572	0.023815	sp|Q9SK27|ENL1_ARATH Early nodulin-like protein 1 OS=Arabidopsis thaliana OX=3702 GN=At2g25060 PE=2 SV=2//9.43035e-08
Spo21590	1.2553	9.55e-06	sp|Q05957|PDP_DIACA Petal death protein OS=Dianthus caryophyllus OX=3570 GN=PDP PE=1 SV=1//1.85225e-166
Spo13587	1.2529	0.0028728	sp|Q9FLV0|DMR6_ARATH Protein DOWNY MILDEW RESISTANCE 6 OS=Arabidopsis thaliana OX=3702 GN=DMR6 PE=1 SV=1//7.40605e-61
Spo22123	1.2462	0.012304	-//-
Spo16936	1.2429	0.0037014	-//-
Spo17661	1.2386	0.0084606	sp|Q9M1P7|BOR2_ARATH Probable boron transporter 2 OS=Arabidopsis thaliana OX=3702 GN=BOR2 PE=2 SV=1//0
Spo03097	1.2345	0.0086836	-//-
Spo15196	1.2342	0.031347	sp|P27396|HSP11_DAUCA 17.8 kDa class I heat shock protein OS=Daucus carota OX=4039 PE=3 SV=1//6.11154e-65
Spo23763	1.2336	0.018359	sp|Q9C7T4|BH096_ARATH Transcription factor bHLH96 OS=Arabidopsis thaliana OX=3702 GN=BHLH96 PE=1 SV=1//1.2503e-74
Spo14590	1.2333	0.0093989	sp|Q56Z59|PATL3_ARATH Patellin-3 OS=Arabidopsis thaliana OX=3702 GN=PATL3 PE=1 SV=2//6.82533e-143
Spo12869	1.2315	0.0040743	-//-
Spo03551	1.231	0.028452	sp|P24805|TSJT1_TOBAC Stem-specific protein TSJT1 OS=Nicotiana tabacum OX=4097 GN=TSJT1 PE=2 SV=1//8.98669e-31
Spo01235	1.2243	0.00021746	sp|Q8H5T6|LTI6A_ORYSJ Hydrophobic protein LTI6A OS=Oryza sativa subsp. japonica OX=39947 GN=LTI6A PE=2 SV=1//2.7617e-13
Spo19907	1.2227	0.047915	-//-
Spo15563	1.221	0.018432	sp|Q00466|HAT7_ARATH Homeobox-leucine zipper protein HAT7 OS=Arabidopsis thaliana OX=3702 GN=HAT7 PE=2 SV=4//5.23409e-54
Spo18088	1.2177	0.00010222	sp|Q9FG35|TBR_ARATH Protein trichome birefringence OS=Arabidopsis thaliana OX=3702 GN=TBR PE=1 SV=1//4.41611e-78
Spo04583	1.2169	0.019024	sp|Q9SN38|RLP51_ARATH Receptor-like protein 51 OS=Arabidopsis thaliana OX=3702 GN=RLP51 PE=1 SV=1//1.31645e-95
Spo01147	1.2147	0.014695	sp|O23086|ALMTA_ARATH Aluminum-activated malate transporter 10 OS=Arabidopsis thaliana OX=3702 GN=ALMT10 PE=3 SV=2//4.98692e-167
Spo26341	1.2138	0.0046732	sp|Q9FMR0|PER60_ARATH Peroxidase 60 OS=Arabidopsis thaliana OX=3702 GN=PER60 PE=1 SV=1//7.42407e-84
Spo25892	1.2131	0.029533	sp|Q8L5A7|SOT15_ARATH Cytosolic sulfotransferase 15 OS=Arabidopsis thaliana OX=3702 GN=SOT15 PE=1 SV=1//3.227e-83
Spo03684	1.2085	0.0067598	-//-
Spo11406	1.2054	0.0016286	sp|Q9FFY3|VAS_ARATH Lipid transfer-like protein VAS OS=Arabidopsis thaliana OX=3702 GN=VAS PE=2 SV=1//2.71328e-06
Spo05433	1.201	0.0026997	-//-
Spo24981	1.2004	0.00050703	-//-
Spo21931	1.1991	0.028363	sp|Q7X9B9|NLP2_ARATH Protein NLP2 OS=Arabidopsis thaliana OX=3702 GN=NLP2 PE=2 SV=3//0
Spo28172	1.1916	0.0093094	sp|Q9FZ52|FDL3_ARATH F-box/FBD/LRR-repeat protein At1g16930 OS=Arabidopsis thaliana OX=3702 GN=At1g16930 PE=2 SV=1//3.65996e-31
Spo01536	1.1901	0.0082116	sp|Q8LGJ5|PCO2_ARATH Plant cysteine oxidase 2 OS=Arabidopsis thaliana OX=3702 GN=PCO2 PE=1 SV=1//2.5255e-101
Spo01715	1.19	0.042602	-//-
Spo13454	1.1894	0.034005	sp|Q9SU35|ERLL1_ARATH pEARLI1-like lipid transfer protein 1 OS=Arabidopsis thaliana OX=3702 GN=AZI1 PE=1 SV=1//1.93777e-20
Spo12824	1.184	0.024028	sp|F4K6F1|GT18_ARATH Xyloglucan galactosyltransferase XLT2 OS=Arabidopsis thaliana OX=3702 GN=XLT2 PE=1 SV=1//0
Spo09462	1.182	0.00083052	sp|Q66GM8|PAE10_ARATH Pectin acetylesterase 10 OS=Arabidopsis thaliana OX=3702 GN=PAE10 PE=2 SV=1//0
Spo12025	1.1809	0.019676	sp|Q41001|BCP_PEA Blue copper protein OS=Pisum sativum OX=3888 PE=2 SV=1//2.88219e-09
Spo23036	1.18	0.026579	sp|Q9FMS6|CAF1K_ARATH Probable CCR4-associated factor 1 homolog 11 OS=Arabidopsis thaliana OX=3702 GN=CAF1-11 PE=2 SV=1//7.33142e-125
Spo03370	1.1779	0.037036	sp|Q9C7A2|ITN1_ARATH Ankyrin repeat-containing protein ITN1 OS=Arabidopsis thaliana OX=3702 GN=ITN1 PE=1 SV=1//1.53641e-08
Spo06430	1.1734	0.0096027	sp|Q6NQG7|ATL78_ARATH RING-H2 finger protein ATL78 OS=Arabidopsis thaliana OX=3702 GN=ATL78 PE=2 SV=1//7.43352e-53
Spo04304	1.1729	0.035325	sp|P0CB23|Y4862_ARATH Uncharacterized protein At4g38062 OS=Arabidopsis thaliana OX=3702 GN=At4g38062 PE=4 SV=1//4.25692e-45
Spo22801	1.172	0.0041543	-//-
Spo00634	1.1715	0.00017549	-//-
Spo04881	1.1694	0.011991	sp|Q9SX78|CXE2_ARATH Probable carboxylesterase 2 OS=Arabidopsis thaliana OX=3702 GN=CXE2 PE=2 SV=1//9.97394e-78
Spo11192	1.1681	0.00016926	sp|Q9SV30|GATA8_ARATH GATA transcription factor 8 OS=Arabidopsis thaliana OX=3702 GN=GATA8 PE=2 SV=1//8.44642e-12
Spo01141	1.164	0.036966	sp|Q9ZPY6|ARFK_ARATH Auxin response factor 11 OS=Arabidopsis thaliana OX=3702 GN=ARF11 PE=2 SV=3//0
Spo24676	1.1618	0.0049871	sp|O04161|AMT12_SOLLC Ammonium transporter 1 member 2 OS=Solanum lycopersicum OX=4081 GN=AMT1-2 PE=2 SV=1//0
Spo21215	1.1613	0.02646	sp|Q8H124|Y2446_ARATH Uncharacterized protein At2g34460, chloroplastic OS=Arabidopsis thaliana OX=3702 GN=At2g34460 PE=1 SV=1//3.49418e-126
Spo17462	1.1545	0.031747	sp|Q8H4H5|NRAM5_ORYSJ Metal transporter Nramp5 OS=Oryza sativa subsp. japonica OX=39947 GN=NRAMP5 PE=2 SV=1//0
Spo17390	1.1509	0.00081329	-//-
Spo12885	1.1486	0.034872	sp|P93788|REMO_SOLTU Remorin OS=Solanum tuberosum OX=4113 PE=1 SV=1//3.6992e-31
Spo20074	1.1471	0.0019778	sp|Q9FLT2|IPMKB_ARATH Inositol polyphosphate multikinase beta OS=Arabidopsis thaliana OX=3702 GN=IPK2b PE=1 SV=1//3.20742e-120
Spo02234	1.1465	0.037594	sp|Q9SKY9|OFP16_ARATH Transcription repressor OFP16 OS=Arabidopsis thaliana OX=3702 GN=OFP16 PE=2 SV=1//3.09282e-11
Spo16444	1.146	0.00012479	sp|Q9SRQ7|NPC4_ARATH Non-specific phospholipase C4 OS=Arabidopsis thaliana OX=3702 GN=NPC4 PE=1 SV=1//0
Spo00005	1.1459	0.021819	sp|Q9ZU38|RPI2_ARATH Probable ribose-5-phosphate isomerase 2 OS=Arabidopsis thaliana OX=3702 GN=RPI2 PE=1 SV=1//8.75633e-128
Spo12744	1.1421	0.016713	sp|Q9FHN5|PME59_ARATH Probable pectinesterase/pectinesterase inhibitor 59 OS=Arabidopsis thaliana OX=3702 GN=PME59 PE=2 SV=1//1.99932e-174
Spo05123	1.138	0.040695	sp|Q9M8T3|Y2910_ARATH Putative gamma-glutamylcyclotransferase At3g02910 OS=Arabidopsis thaliana OX=3702 GN=At3g02910 PE=2 SV=2//3.6817e-65
Spo14255	1.1372	0.041732	sp|Q39131|LAML_ARATH Lamin-like protein OS=Arabidopsis thaliana OX=3702 GN=At5g15350 PE=2 SV=1//8.51009e-46
Spo26678	1.1335	0.030569	sp|Q9LZJ3|XXT1_ARATH Xyloglucan 6-xylosyltransferase 1 OS=Arabidopsis thaliana OX=3702 GN=XXT1 PE=1 SV=1//0
Spo02140	1.1327	0.0011987	sp|Q10QA5|D14_ORYSJ Strigolactone esterase D14 OS=Oryza sativa subsp. japonica OX=39947 GN=D14 PE=1 SV=1//2.41848e-72
Spo26340	1.1326	0.017647	sp|Q43729|PER57_ARATH Peroxidase 57 OS=Arabidopsis thaliana OX=3702 GN=PER57 PE=1 SV=1//4.28054e-22
Spo15071	1.1308	0.046333	sp|B9DHQ0|TBA5_ARATH Tubulin alpha-5 chain OS=Arabidopsis thaliana OX=3702 GN=TUBA5 PE=1 SV=2//0
Spo24055	1.1277	0.026098	sp|Q9LFT0|TBL19_ARATH Protein trichome birefringence-like 19 OS=Arabidopsis thaliana OX=3702 GN=TBL19 PE=3 SV=1//9.20374e-155
Spo15449	1.1265	0.0020234	sp|F4JUF8|DIR15_ARATH Dirigent protein 15 OS=Arabidopsis thaliana OX=3702 GN=DIR15 PE=3 SV=1//4.32437e-11
Spo03265	1.1258	0.046032	-//-
Spo11581	1.1248	0.038374	sp|Q9SS44|TF2B2_ARATH Transcription initiation factor IIB-2 OS=Arabidopsis thaliana OX=3702 GN=TFIIB2 PE=2 SV=1//6.94292e-121
Spo21319	1.1228	0.0060758	sp|Q9C7A2|ITN1_ARATH Ankyrin repeat-containing protein ITN1 OS=Arabidopsis thaliana OX=3702 GN=ITN1 PE=1 SV=1//1.69967e-08
Spo14004	1.1191	0.01649	sp|P62598|ARR12_ARATH Two-component response regulator ARR12 OS=Arabidopsis thaliana OX=3702 GN=ARR12 PE=2 SV=2//2.4236e-89
Spo13383	1.1188	0.001152	-//-
Spo26964	1.1165	0.0089205	sp|Q8L7W5|SMO11_ARATH Methylsterol monooxygenase 1-1 OS=Arabidopsis thaliana OX=3702 GN=SMO1-1 PE=1 SV=1//1.95311e-164
Spo24869	1.1129	0.010204	sp|B6VJS4|ROMT_VITVI Trans-resveratrol di-O-methyltransferase OS=Vitis vinifera OX=29760 GN=ROMT PE=1 SV=2//1.18667e-114
Spo25360	1.1074	0.0097268	sp|Q9SND9|Y3028_ARATH Uncharacterized acetyltransferase At3g50280 OS=Arabidopsis thaliana OX=3702 GN=At3g50280 PE=3 SV=1//3.16522e-61
Spo03233	1.1062	0.017134	-//-
Spo26204	1.1059	0.014314	sp|Q8VYE5|E1312_ARATH Glucan endo-1,3-beta-glucosidase 12 OS=Arabidopsis thaliana OX=3702 GN=At4g29360 PE=2 SV=1//8.61094e-20
Spo21807	1.1049	0.044593	-//-
Spo11408	1.1016	0.027301	sp|Q9FFY3|VAS_ARATH Lipid transfer-like protein VAS OS=Arabidopsis thaliana OX=3702 GN=VAS PE=2 SV=1//1.37878e-08
Spo12487	1.0981	0.00012798	-//-
Spo25736	1.0931	0.012098	sp|Q9SSK9|MLP28_ARATH MLP-like protein 28 OS=Arabidopsis thaliana OX=3702 GN=MLP28 PE=1 SV=1//5.75209e-15
Spo24116	1.0926	0.034021	sp|Q8H4H5|NRAM5_ORYSJ Metal transporter Nramp5 OS=Oryza sativa subsp. japonica OX=39947 GN=NRAMP5 PE=2 SV=1//1.13831e-67
Spo08864	1.091	0.0014309	sp|Q9LIS3|GAE6_ARATH UDP-glucuronate 4-epimerase 6 OS=Arabidopsis thaliana OX=3702 GN=GAE6 PE=1 SV=1//0
Spo23419	1.0886	0.0063833	sp|Q9FUR2|IP5P2_ARATH Type I inositol polyphosphate 5-phosphatase 2 OS=Arabidopsis thaliana OX=3702 GN=IP5P2 PE=1 SV=2//3.29972e-49
Spo23129	1.0826	0.024363	sp|Q9LYD3|DREB3_ARATH Dehydration-responsive element-binding protein 3 OS=Arabidopsis thaliana OX=3702 GN=DREB3 PE=2 SV=1//3.0845e-44
Spo08936	1.0818	0.049281	sp|Q9ZUZ3|SAU32_ARATH Auxin-responsive protein SAUR32 OS=Arabidopsis thaliana OX=3702 GN=SAUR32 PE=2 SV=1//1.50459e-12
Spo07395	1.0808	0.018119	sp|Q8L9J9|CAES_ARATH Probable carbohydrate esterase At4g34215 OS=Arabidopsis thaliana OX=3702 GN=At4g34215 PE=1 SV=2//4.7307e-99
Spo13210	1.0796	0.013167	-//-
Spo21917	1.0795	0.044284	-//-
Spo16272	1.0774	0.0003114	-//-
Spo16994	1.0753	0.01671	sp|Q9LK35|THE1_ARATH Receptor-like protein kinase THESEUS 1 OS=Arabidopsis thaliana OX=3702 GN=THE1 PE=1 SV=1//0
Spo02438	1.0741	0.026801	sp|Q66GQ2|Y5162_ARATH Uncharacterized protein At5g41620 OS=Arabidopsis thaliana OX=3702 GN=At5g41620 PE=2 SV=2//5.34684e-27
Spo20046	1.0734	0.00073167	sp|Q9XIG1|U80B1_ARATH Sterol 3-beta-glucosyltransferase UGT80B1 OS=Arabidopsis thaliana OX=3702 GN=UGT80B1 PE=2 SV=1//0
Spo22218	1.0714	0.027031	-//-
Spo07238	1.0705	0.0021271	sp|Q8LPQ8|MSSP2_ARATH Monosaccharide-sensing protein 2 OS=Arabidopsis thaliana OX=3702 GN=MSSP2 PE=1 SV=2//0
Spo20373	1.0692	0.0013888	sp|Q9SFB0|DTX43_ARATH Protein DETOXIFICATION 43 OS=Arabidopsis thaliana OX=3702 GN=DTX43 PE=1 SV=1//0
Spo04632	1.0664	0.0025071	sp|Q6NKW9|E138_ARATH Glucan endo-1,3-beta-glucosidase 8 OS=Arabidopsis thaliana OX=3702 GN=At1g64760 PE=2 SV=2//0
Spo20691	1.0658	0.045741	-//-
Spo01618	1.0629	0.040557	-//-
Spo09101	1.0626	0.021864	-//-
Spo05873	1.0613	0.035498	-//-
Spo26784	1.0613	0.00055506	sp|B9EXZ6|BAT1_ORYSJ Amino-acid permease BAT1 homolog OS=Oryza sativa subsp. japonica OX=39947 GN=BAT1 PE=2 SV=1//0
Spo00719	1.0612	0.023361	sp|Q9SL02|RAD50_ARATH DNA repair protein RAD50 OS=Arabidopsis thaliana OX=3702 GN=RAD50 PE=1 SV=2//5.18593e-23
Spo04954	1.0601	0.00035403	sp|O65373|BAG5_ARATH BAG family molecular chaperone regulator 5, mitochondrial OS=Arabidopsis thaliana OX=3702 GN=BAG5 PE=1 SV=1//1.74914e-15
Spo21598	1.0587	0.001748	sp|Q9LHA8|MD37C_ARATH Probable mediator of RNA polymerase II transcription subunit 37c OS=Arabidopsis thaliana OX=3702 GN=MED37C PE=1 SV=1//1.42296e-176
Spo21957	1.0583	0.0048697	sp|Q8W246|ZIP7_ARATH Zinc transporter 7 OS=Arabidopsis thaliana OX=3702 GN=ZIP7 PE=2 SV=1//3.28453e-108
Spo13982	1.0578	0.01738	sp|P37272|PSY_CAPAN Bifunctional 15-cis-phytoene synthase, chromoplastic OS=Capsicum annuum OX=4072 GN=PSY1 PE=1 SV=1//0
Spo18153	1.0568	0.0039154	sp|Q9SYM5|RHM1_ARATH Trifunctional UDP-glucose 4,6-dehydratase/UDP-4-keto-6-deoxy-D-glucose 3,5-epimerase/UDP-4-keto-L-rhamnose-reductase RHM1 OS=Arabidopsis thaliana OX=3702 GN=RHM1 PE=1 SV=1//0
Spo04895	1.0561	0.036768	-//-
Spo04142	1.0558	0.0014317	sp|Q8GW38|ATL47_ARATH RING-H2 finger protein ATL47 OS=Arabidopsis thaliana OX=3702 GN=ATL47 PE=2 SV=1//7.42009e-74
Spo26331	1.0541	0.025071	sp|Q5M750|VQ4_ARATH VQ motif-containing protein 4 OS=Arabidopsis thaliana OX=3702 GN=VQ4 PE=1 SV=1//4.58249e-46
Spo03009	1.0539	0.029247	sp|Q9SZ46|C82C4_ARATH Cytochrome P450 82C4 OS=Arabidopsis thaliana OX=3702 GN=CYP82C4 PE=2 SV=1//4.80819e-14
Spo13162	1.0533	0.0075712	-//-
Spo08205	1.052	0.018069	sp|Q9M015|Y5161_ARATH Uncharacterized protein At5g01610 OS=Arabidopsis thaliana OX=3702 GN=At5g01610 PE=1 SV=1//3.97288e-49
Spo22664	1.0505	0.024094	sp|P37122|C76A2_SOLME Cytochrome P450 76A2 OS=Solanum melongena OX=4111 GN=CYP76A2 PE=2 SV=1//0
Spo25689	1.048	0.013344	sp|Q9M817|PTR6_ARATH Protein NRT1/ PTR FAMILY 1.2 OS=Arabidopsis thaliana OX=3702 GN=NPF1.2 PE=1 SV=1//1.10288e-162
Spo07008	1.0452	0.03097	sp|O22932|CIPKB_ARATH CBL-interacting serine/threonine-protein kinase 11 OS=Arabidopsis thaliana OX=3702 GN=CIPK11 PE=1 SV=1//1.42966e-140
Spo04957	1.0434	0.0047018	sp|O64538|SAU40_ARATH Auxin-responsive protein SAUR40 OS=Arabidopsis thaliana OX=3702 GN=SAUR40 PE=2 SV=1//1.16652e-11
Spo24946	1.0355	0.045804	-//-
Spo00090	1.0316	0.0053839	sp|O80624|MAKR4_ARATH Probable membrane-associated kinase regulator 4 OS=Arabidopsis thaliana OX=3702 GN=MAKR4 PE=3 SV=1//5.1694e-29
Spo27159	1.0291	0.023477	sp|Q0WRX3|SCP40_ARATH Serine carboxypeptidase-like 40 OS=Arabidopsis thaliana OX=3702 GN=SCPL40 PE=2 SV=2//0
Spo25709	1.0211	0.00084771	sp|Q9SJL0|U86A1_ARATH UDP-glycosyltransferase 86A1 OS=Arabidopsis thaliana OX=3702 GN=UGT86A1 PE=2 SV=1//1.30945e-166
Spo03318	1.0197	0.029757	sp|Q9M0Y3|ENT3_ARATH Equilibrative nucleotide transporter 3 OS=Arabidopsis thaliana OX=3702 GN=ENT3 PE=1 SV=1//0
Spo11132	1.0149	0.049072	sp|Q7XJE6|MCA1_ARATH Metacaspase-1 OS=Arabidopsis thaliana OX=3702 GN=AMC1 PE=1 SV=1//1.17454e-72
Spo10578	1.0141	0.02424	sp|O04567|Y1719_ARATH Probable inactive receptor kinase At1g27190 OS=Arabidopsis thaliana OX=3702 GN=At1g27190 PE=1 SV=1//0
Spo20375	1.0131	0.024629	-//-
Spo07185	1.0131	0.01113	sp|Q94JQ6|CESA6_ARATH Cellulose synthase A catalytic subunit 6 [UDP-forming] OS=Arabidopsis thaliana OX=3702 GN=CESA6 PE=1 SV=2//0
Spo01156	1.0081	0.0006238	sp|Q9ZUZ3|SAU32_ARATH Auxin-responsive protein SAUR32 OS=Arabidopsis thaliana OX=3702 GN=SAUR32 PE=2 SV=1//1.59682e-37
Spo11335	1.0067	0.0012609	-//-
Spo03425	1.0027	0.029201	sp|Q9M2K4|BZP61_ARATH Basic leucine zipper 61 OS=Arabidopsis thaliana OX=3702 GN=BZIP61 PE=1 SV=1//2.49209e-67
Spo03922	0.99411	0.0046235	-//-
Spo09393	0.99298	0.046679	sp|Q05091|PGIP_PYRCO Polygalacturonase inhibitor OS=Pyrus communis OX=23211 GN=PGIP PE=1 SV=1//5.89869e-69
Spo18124	0.99192	0.0042013	sp|Q9LZQ1|TBL6_ARATH Protein trichome birefringence-like 6 OS=Arabidopsis thaliana OX=3702 GN=TBL6 PE=2 SV=1//3.44041e-86
Spo19212	0.99081	0.047139	-//-
Spo12349	0.98941	0.041499	sp|Q8RWZ5|SD25_ARATH G-type lectin S-receptor-like serine/threonine-protein kinase SD2-5 OS=Arabidopsis thaliana OX=3702 GN=SD25 PE=1 SV=1//5.26546e-19
Spo01598	0.98859	0.02962	sp|Q6DST1|Y1465_ARATH Late embryogenesis abundant protein At1g64065 OS=Arabidopsis thaliana OX=3702 GN=At1g64065 PE=2 SV=1//1.23628e-09
Spo15459	0.98706	0.0017269	sp|F4IQJ4|GASAB_ARATH Gibberellin-regulated protein 11 OS=Arabidopsis thaliana OX=3702 GN=GASA11 PE=3 SV=1//4.69495e-23
Spo09717	0.98006	0.038264	-//-
Spo19840	0.97845	0.011967	sp|Q93VG8|PPDEX_ARATH DeSI-like protein At4g17486 OS=Arabidopsis thaliana OX=3702 GN=At4g17486 PE=2 SV=1//1.18251e-57
Spo17442	0.97831	0.013076	sp|Q66S13|NATT4_THANI Natterin-4 OS=Thalassophryne nattereri OX=289382 PE=2 SV=1//1.85824e-10
Spo27208	0.97661	0.03044	sp|Q9FJ57|TRN1_ARATH Protein TORNADO 1 OS=Arabidopsis thaliana OX=3702 GN=TRN1 PE=2 SV=1//0
Spo11751	0.97588	0.00072241	-//-
Spo09471	0.97411	0.043489	sp|Q9FIA1|GDL87_ARATH GDSL esterase/lipase At5g55050 OS=Arabidopsis thaliana OX=3702 GN=At5g55050 PE=2 SV=1//3.15507e-95
Spo09222	0.97336	0.0018208	sp|Q9STF2|PTA16_ARATH Protein PLASTID TRANSCRIPTIONALLY ACTIVE 16, chloroplastic OS=Arabidopsis thaliana OX=3702 GN=PTAC16 PE=1 SV=1//1.1442e-148
Spo14763	0.97219	0.043749	sp|Q39196|PIP14_ARATH Probable aquaporin PIP1-4 OS=Arabidopsis thaliana OX=3702 GN=PIP1.4 PE=1 SV=1//1.31118e-149
Spo17119	0.97009	0.0050696	-//-
Spo10193	0.96962	0.013149	-//-
Spo01815	0.96831	0.030147	sp|P53496|ACT11_ARATH Actin-11 OS=Arabidopsis thaliana OX=3702 GN=ACT11 PE=1 SV=1//0
Spo17057	0.96766	0.021693	sp|O82632|GATA9_ARATH GATA transcription factor 9 OS=Arabidopsis thaliana OX=3702 GN=GATA9 PE=2 SV=1//1.14282e-61
Spo00243	0.96485	0.03802	sp|Q8S8N6|PLA2A_ARATH Phospholipase A2-alpha OS=Arabidopsis thaliana OX=3702 GN=PLA2-ALPHA PE=1 SV=1//1.1808e-67
Spo08944	0.96436	0.0032753	sp|Q9FED2|HA22E_ARATH HVA22-like protein e OS=Arabidopsis thaliana OX=3702 GN=HVA22E PE=2 SV=1//2.08447e-51
Spo21626	0.9571	0.0006819	sp|Q05957|PDP_DIACA Petal death protein OS=Dianthus caryophyllus OX=3570 GN=PDP PE=1 SV=1//6.7709e-172
Spo18589	0.95335	0.002282	sp|Q9LYP4|BAG3_ARATH BAG family molecular chaperone regulator 3 OS=Arabidopsis thaliana OX=3702 GN=BAG3 PE=1 SV=1//2.39881e-67
Spo28390	0.95114	0.0072429	sp|Q9M0X5|CRK25_ARATH Cysteine-rich receptor-like protein kinase 25 OS=Arabidopsis thaliana OX=3702 GN=CRK25 PE=3 SV=1//3.81291e-25
Spo22508	0.951	0.017401	sp|Q9ZVD2|NHL13_ARATH NDR1/HIN1-like protein 13 OS=Arabidopsis thaliana OX=3702 GN=NHL13 PE=2 SV=1//1.35092e-09
Spo12486	0.94984	0.049892	-//-
Spo04192	0.94765	0.03661	sp|Q8LPS2|ACD6_ARATH Protein ACCELERATED CELL DEATH 6 OS=Arabidopsis thaliana OX=3702 GN=ACD6 PE=1 SV=1//1.0438e-48
Spo11011	0.94664	0.0065941	-//-
Spo06937	0.94521	0.046857	sp|Q9CB03|NPGR1_ARATH Protein NPGR1 OS=Arabidopsis thaliana OX=3702 GN=NPGR1 PE=1 SV=1//0
Spo18214	0.94403	0.0052345	sp|Q9SYM4|TPS1_ARATH Alpha,alpha-trehalose-phosphate synthase [UDP-forming] 1 OS=Arabidopsis thaliana OX=3702 GN=TPS1 PE=1 SV=1//0
Spo20094	0.94373	0.048734	-//-
Spo01362	0.94168	0.02063	-//-
Spo08965	0.94024	0.0074623	sp|Q94CD1|HHT1_ARATH Omega-hydroxypalmitate O-feruloyl transferase OS=Arabidopsis thaliana OX=3702 GN=HHT1 PE=1 SV=1//0
Spo14116	0.94	0.008483	sp|Q66GR0|FLA17_ARATH Fasciclin-like arabinogalactan protein 17 OS=Arabidopsis thaliana OX=3702 GN=FLA17 PE=2 SV=1//1.46182e-180
Spo06895	0.93512	0.022385	sp|O48716|JGB_ARATH Protein JINGUBANG OS=Arabidopsis thaliana OX=3702 GN=JGB PE=1 SV=1//1.78945e-81
Spo06357	0.93172	0.0077529	sp|Q3EDL4|Y1154_ARATH Probable serine/threonine-protein kinase At1g01540 OS=Arabidopsis thaliana OX=3702 GN=At1g01540 PE=1 SV=2//0
Spo25756	0.93005	0.044276	sp|F4I3V3|LRL15_ARATH LEAF RUST 10 DISEASE-RESISTANCE LOCUS RECEPTOR-LIKE PROTEIN KINASE-like 1.5 OS=Arabidopsis thaliana OX=3702 GN=LRK10L-1.5 PE=3 SV=1//0
Spo21556	0.92438	0.029401	sp|Q0WPW4|ACCO5_ARATH 1-aminocyclopropane-1-carboxylate oxidase 5 OS=Arabidopsis thaliana OX=3702 GN=At1g77330 PE=2 SV=1//2.22352e-148
Spo13169	0.92324	0.0032868	-//-
Spo13100	0.9226	0.016105	sp|Q43729|PER57_ARATH Peroxidase 57 OS=Arabidopsis thaliana OX=3702 GN=PER57 PE=1 SV=1//1.70294e-80
Spo16434	0.92168	0.0074866	sp|Q9SK03|RAP27_ARATH Ethylene-responsive transcription factor RAP2-7 OS=Arabidopsis thaliana OX=3702 GN=RAP2-7 PE=2 SV=2//1.71029e-75
Spo15754	0.92076	0.018226	sp|Q64FQ2|PID2_ARATH Protein kinase PINOID 2 OS=Arabidopsis thaliana OX=3702 GN=PID2 PE=1 SV=1//0
Spo21542	0.91965	0.0066274	sp|Q9S7G2|GATL2_ARATH Probable galacturonosyltransferase-like 2 OS=Arabidopsis thaliana OX=3702 GN=GATL2 PE=2 SV=1//2.98817e-130
Spo05095	0.9176	0.044516	-//-
Spo07184	0.91538	0.012712	-//-
Spo04431	0.91491	0.0031275	sp|Q9FLX8|WRK27_ARATH Probable WRKY transcription factor 27 OS=Arabidopsis thaliana OX=3702 GN=WRKY27 PE=2 SV=1//1.09555e-30
Spo14015	0.91203	0.0014574	sp|Q9SPK4|PPCK1_ARATH Phosphoenolpyruvate carboxylase kinase 1 OS=Arabidopsis thaliana OX=3702 GN=PPCK1 PE=1 SV=1//7.27402e-108
Spo13285	0.90967	0.0042209	sp|Q29PU2|SAU76_ARATH Auxin-responsive protein SAUR76 OS=Arabidopsis thaliana OX=3702 GN=SAUR76 PE=1 SV=1//1.51337e-15
Spo20774	0.90934	0.036888	-//-
Spo22396	0.90878	0.0076467	-//-
Spo02036	0.90839	0.0033911	sp|Q9LXA5|LRK91_ARATH L-type lectin-domain containing receptor kinase IX.1 OS=Arabidopsis thaliana OX=3702 GN=LECRK91 PE=1 SV=1//1.42513e-117
Spo10776	0.90716	0.04198	-//-
Spo10587	0.90485	0.02768	sp|Q9T080|U79B2_ARATH UDP-glycosyltransferase 79B2 OS=Arabidopsis thaliana OX=3702 GN=UGT79B2 PE=2 SV=1//2.19529e-139
Spo21390	0.9045	0.020068	sp|Q680C0|GDL62_ARATH GDSL esterase/lipase At4g10955 OS=Arabidopsis thaliana OX=3702 GN=At4g10955 PE=2 SV=1//1.42106e-130
Spo11427	0.90365	0.039398	-//-
Spo07394	0.8992	0.023365	sp|Q8L9J9|CAES_ARATH Probable carbohydrate esterase At4g34215 OS=Arabidopsis thaliana OX=3702 GN=At4g34215 PE=1 SV=2//2.84416e-90
Spo25631	0.8954	0.033814	sp|Q9FFN2|GLYT3_ARATH Probable glycosyltransferase At5g03795 OS=Arabidopsis thaliana OX=3702 GN=At5g03795 PE=3 SV=2//1.00761e-102
Spo18324	0.89463	0.018512	-//-
Spo08256	0.89283	0.0026581	-//-
Spo25728	0.89281	0.0051374	sp|Q9M9S4|Y1143_ARATH Probable LRR receptor-like serine/threonine-protein kinase At1g14390 OS=Arabidopsis thaliana OX=3702 GN=At1g14390 PE=2 SV=1//0
Spo23847	0.89271	0.0081974	sp|Q9M1S3|ARP1_ARATH Probable RNA-binding protein ARP1 OS=Arabidopsis thaliana OX=3702 GN=ARP1 PE=2 SV=1//1.01602e-30
Spo04318	0.89024	0.029927	-//-
Spo01735	0.88309	0.0045103	-//-
Spo15750	0.88105	0.049173	sp|Q25AG3|LERK3_ORYSI G-type lectin S-receptor-like serine/threonine-protein kinase LECRK3 OS=Oryza sativa subsp. indica OX=39946 GN=LECRK3 PE=3 SV=2//0
Spo04035	0.87785	0.0029947	-//-
Spo17444	0.87709	0.034817	sp|Q56WM6|ROGFE_ARATH Rop guanine nucleotide exchange factor 14 OS=Arabidopsis thaliana OX=3702 GN=ROPGEF14 PE=1 SV=1//0
Spo26963	0.87561	0.0041798	-//-
Spo26521	0.87529	0.008173	sp|Q67YC0|PPSP1_ARATH Inorganic pyrophosphatase 1 OS=Arabidopsis thaliana OX=3702 GN=PS2 PE=1 SV=1//2.34817e-115
Spo23772	0.87515	0.0074172	sp|B7ZWR7|OFUT7_ARATH O-fucosyltransferase 7 OS=Arabidopsis thaliana OX=3702 GN=OFUT7 PE=2 SV=1//0
Spo17557	0.87414	0.019278	sp|Q3EBZ2|SKI23_ARATH F-box protein SKIP23 OS=Arabidopsis thaliana OX=3702 GN=SKIP23 PE=1 SV=1//2.79918e-25
Spo03998	0.87385	0.0047418	sp|Q9SXB8|Y1133_ARATH G-type lectin S-receptor-like serine/threonine-protein kinase At1g11330 OS=Arabidopsis thaliana OX=3702 GN=At1g11330 PE=1 SV=3//0
Spo02299	0.87313	0.017689	sp|O81117|C94A1_VICSA Cytochrome P450 94A1 OS=Vicia sativa OX=3908 GN=CYP94A1 PE=2 SV=2//5.2454e-23
Spo24242	0.87085	0.011821	sp|Q9STY5|PMI11_ARATH Pectinesterase inhibitor 11 OS=Arabidopsis thaliana OX=3702 GN=PMEI11 PE=2 SV=1//3.48084e-39
Spo02062	0.86994	0.033223	-//-
Spo23754	0.86986	0.0081472	sp|Q9LT10|CXE18_ARATH Probable carboxylesterase 18 OS=Arabidopsis thaliana OX=3702 GN=CXE18 PE=1 SV=1//1.22187e-88
Spo05502	0.86722	0.041757	sp|Q94A34|SFH12_ARATH Phosphatidylinositol/phosphatidylcholine transfer protein SFH12 OS=Arabidopsis thaliana OX=3702 GN=SFH12 PE=2 SV=1//0
Spo19054	0.86548	0.0096256	sp|O48639|PHT13_ARATH Probable inorganic phosphate transporter 1-3 OS=Arabidopsis thaliana OX=3702 GN=PHT1-3 PE=2 SV=1//0
Spo12804	0.86462	0.012601	-//-
Spo05332	0.86306	0.030871	sp|Q9FJZ9|PER72_ARATH Peroxidase 72 OS=Arabidopsis thaliana OX=3702 GN=PER72 PE=1 SV=1//6.10992e-178
Spo01645	0.85939	0.033042	sp|P93788|REMO_SOLTU Remorin OS=Solanum tuberosum OX=4113 PE=1 SV=1//7.45686e-35
Spo08099	0.85867	0.003225	sp|Q9CA51|MIF1_ARATH Mini zinc finger protein 1 OS=Arabidopsis thaliana OX=3702 GN=MIF1 PE=1 SV=1//1.38664e-28
Spo05049	0.85866	0.0034418	sp|A2CIR5|NPR4_ORYSJ Ankyrin repeat-containing protein NPR4 OS=Oryza sativa subsp. japonica OX=39947 GN=NPR4 PE=2 SV=1//8.32041e-06
Spo07115	0.85522	0.044249	-//-
Spo00164	0.85319	0.037293	sp|Q9LZL3|PCS1L_ARATH Aspartic proteinase PCS1 OS=Arabidopsis thaliana OX=3702 GN=PCS1 PE=2 SV=1//4.44312e-171
Spo22951	0.8522	0.038612	-//-
Spo17576	0.85095	0.018274	sp|Q94K41|SDR3B_ARATH Short-chain dehydrogenase reductase 3b OS=Arabidopsis thaliana OX=3702 GN=SDR3b PE=2 SV=1//1.18078e-109
Spo22532	0.84986	0.01172	sp|Q9SDZ9|PPAF2_IPOBA Purple acid phosphatase 2 OS=Ipomoea batatas OX=4120 GN=PAP2 PE=1 SV=1//0
Spo24862	0.84885	0.016609	sp|Q9ZU65|OFP7_ARATH Transcription repressor OFP7 OS=Arabidopsis thaliana OX=3702 GN=OFP7 PE=2 SV=1//4.73222e-22
Spo04313	0.84813	0.01299	-//-
Spo09849	0.84755	0.047362	sp|Q94FT4|SALAT_PAPSO Salutaridinol 7-O-acetyltransferase OS=Papaver somniferum OX=3469 GN=SALAT PE=1 SV=1//1.67696e-50
Spo18126	0.84735	0.0047843	sp|Q9LHL6|TBL1_ARATH Protein trichome birefringence-like 1 OS=Arabidopsis thaliana OX=3702 GN=TBL1 PE=2 SV=1//2.85419e-91
Spo02239	0.84502	0.019459	sp|Q9LJ95|LEA32_ARATH Late embryogenesis abundant protein 32 OS=Arabidopsis thaliana OX=3702 GN=ECP31 PE=2 SV=1//3.08586e-34
Spo01142	0.84494	0.0050024	-//-
Spo21506	0.84441	0.047491	sp|Q94A73|Y5656_ARATH BTB/POZ domain-containing protein At5g66560 OS=Arabidopsis thaliana OX=3702 GN=At5g66560 PE=2 SV=2//0
Spo26029	0.84351	0.0043619	sp|O82485|OPT7_ARATH Oligopeptide transporter 7 OS=Arabidopsis thaliana OX=3702 GN=OPT7 PE=2 SV=1//0
Spo16341	0.8418	0.044669	sp|Q8VYF4|GATL7_ARATH Probable galacturonosyltransferase-like 7 OS=Arabidopsis thaliana OX=3702 GN=GATL7 PE=2 SV=1//0
Spo10753	0.84162	0.040065	sp|Q0WNR2|BH090_ARATH Transcription factor bHLH90 OS=Arabidopsis thaliana OX=3702 GN=BHLH90 PE=1 SV=1//1.00799e-33
Spo08437	0.84107	0.01998	sp|F4J424|RIC5_ARATH CRIB domain-containing protein RIC5 OS=Arabidopsis thaliana OX=3702 GN=RIC5 PE=1 SV=1//4.78502e-16
Spo20457	0.84066	0.014903	-//-
Spo24491	0.84006	0.049328	sp|Q43729|PER57_ARATH Peroxidase 57 OS=Arabidopsis thaliana OX=3702 GN=PER57 PE=1 SV=1//2.80528e-86
Spo13198	0.83981	0.023972	-//-
Spo25216	0.83491	0.011836	-//-
Spo17446	0.83356	0.042611	-//-
Spo26947	0.8335	0.046474	sp|Q9LDH3|PT112_ARATH Probable sugar phosphate/phosphate translocator At1g12500 OS=Arabidopsis thaliana OX=3702 GN=At1g12500 PE=1 SV=1//3.02012e-140
Spo11474	0.83326	0.037959	sp|Q653T6|SPS1_ORYSJ Solanesyl-diphosphate synthase 1, mitochondrial OS=Oryza sativa subsp. japonica OX=39947 GN=SPS1 PE=1 SV=1//1.02825e-180
Spo21392	0.83151	0.0060817	sp|O65781|GALE2_CYATE UDP-glucose 4-epimerase GEPI48 OS=Cyamopsis tetragonoloba OX=3832 PE=2 SV=1//0
Spo25751	0.83032	0.0057628	sp|Q38879|TRXH2_ARATH Thioredoxin H2 OS=Arabidopsis thaliana OX=3702 GN=TRX2 PE=2 SV=2//5.4568e-35
Spo05899	0.82862	0.0047526	-//-
Spo01073	0.82511	0.0036087	sp|Q56Z59|PATL3_ARATH Patellin-3 OS=Arabidopsis thaliana OX=3702 GN=PATL3 PE=1 SV=2//9.79432e-130
Spo07077	0.82459	0.019214	-//-
Spo22115	0.82152	0.0089636	-//-
Spo07001	0.81558	0.027476	sp|O04351|OFP2_ARATH Transcription repressor OFP2 OS=Arabidopsis thaliana OX=3702 GN=OFP2 PE=1 SV=1//6.12877e-24
Spo01118	0.81326	0.042262	sp|Q8S8N4|Y2685_ARATH Probably inactive receptor-like protein kinase At2g46850 OS=Arabidopsis thaliana OX=3702 GN=At2g46850 PE=3 SV=1//0
Spo01178	0.81314	0.021643	sp|Q9C7T7|CEPR2_ARATH Receptor protein-tyrosine kinase CEPR2 OS=Arabidopsis thaliana OX=3702 GN=CEPR2 PE=1 SV=1//0
Spo18322	0.81275	0.042593	sp|F4IEM5|GCR2_ARATH LanC-like protein GCR2 OS=Arabidopsis thaliana OX=3702 GN=GCR2 PE=1 SV=1//0
Spo20727	0.81232	0.011795	sp|O22227|MIZ1_ARATH Protein MIZU-KUSSEI 1 OS=Arabidopsis thaliana OX=3702 GN=MIZ1 PE=1 SV=1//1.7489e-78
Spo01963	0.81218	0.016974	sp|Q84ME1|LUL3_ARATH Probable E3 ubiquitin-protein ligase LUL3 OS=Arabidopsis thaliana OX=3702 GN=LUL3 PE=1 SV=1//1.53567e-89
Spo26557	0.80838	0.023735	sp|Q40271|INO1_MESCR Inositol-3-phosphate synthase OS=Mesembryanthemum crystallinum OX=3544 PE=2 SV=1//0
Spo23339	0.80831	0.011943	sp|Q9LYG9|MSL10_ARATH Mechanosensitive ion channel protein 10 OS=Arabidopsis thaliana OX=3702 GN=MSL10 PE=1 SV=1//0
Spo16948	0.80689	0.0069389	-//-
Spo16063	0.80635	0.010767	sp|Q84TH6|DIR23_ARATH Dirigent protein 23 OS=Arabidopsis thaliana OX=3702 GN=DIR23 PE=2 SV=1//1.07733e-50
Spo23600	0.80317	0.048909	sp|Q9LP77|Y1848_ARATH Probable inactive receptor kinase At1g48480 OS=Arabidopsis thaliana OX=3702 GN=RKL1 PE=2 SV=1//0
Spo10524	0.80294	0.020853	sp|Q58FZ0|NAKR2_ARATH Protein SODIUM POTASSIUM ROOT DEFECTIVE 2 OS=Arabidopsis thaliana OX=3702 GN=NAKR2 PE=2 SV=1//7.7891e-20
Spo20986	0.80048	0.030232	-//-
Spo03683	0.8	0.02361	sp|O80386|CIP7_ARATH COP1-interacting protein 7 OS=Arabidopsis thaliana OX=3702 GN=CIP7 PE=1 SV=1//1.71838e-167
Spo08586	0.799	0.0217	-//-
Spo10579	0.79636	0.0055057	sp|Q9LVS0|KUA1_ARATH Transcription factor KUA1 OS=Arabidopsis thaliana OX=3702 GN=KUA1 PE=1 SV=1//1.27362e-42
Spo20053	0.79135	0.035526	sp|Q08655|ASR1_SOLLC Abscisic stress-ripening protein 1 OS=Solanum lycopersicum OX=4081 GN=ASR1 PE=2 SV=1//8.24536e-13
Spo18733	0.79078	0.01032	sp|Q9SH31|GT16_ARATH Xyloglucan-specific galacturonosyltransferase 1 OS=Arabidopsis thaliana OX=3702 GN=GT16 PE=2 SV=1//5.98282e-09
Spo10119	0.79005	0.014077	sp|Q9MB73|LGT_CITUN Limonoid UDP-glucosyltransferase OS=Citrus unshiu OX=55188 PE=2 SV=1//0
Spo20914	0.78858	0.0061211	-//-
Spo01600	0.78717	0.024271	sp|Q9FFS0|RTNLD_ARATH Reticulon-like protein B4 OS=Arabidopsis thaliana OX=3702 GN=RTNLB4 PE=1 SV=1//6.17597e-86
Spo18919	0.78495	0.04834	sp|Q9XI23|BOR4_ARATH Boron transporter 4 OS=Arabidopsis thaliana OX=3702 GN=BOR4 PE=2 SV=1//0
Spo02996	0.78465	0.025003	sp|Q8S8K6|SCP28_ARATH Serine carboxypeptidase-like 28 OS=Arabidopsis thaliana OX=3702 GN=SCPL28 PE=2 SV=2//2.65325e-160
Spo19734	0.78395	0.018356	sp|Q8H965|NPC6_ARATH Non-specific phospholipase C6 OS=Arabidopsis thaliana OX=3702 GN=NPC6 PE=2 SV=1//0
Spo10580	0.78352	0.0093433	sp|B9S2H4|Y232_RICCO Glycosyltransferase family 92 protein RCOM_0530710 OS=Ricinus communis OX=3988 GN=RCOM_0699480 PE=3 SV=1//0
Spo00157	0.77892	0.017497	sp|O82392|THIC_ARATH Phosphomethylpyrimidine synthase, chloroplastic OS=Arabidopsis thaliana OX=3702 GN=THIC PE=1 SV=1//0
Spo06335	0.77796	0.0055974	sp|Q8L9P8|RLF33_ARATH Protein RALF-like 33 OS=Arabidopsis thaliana OX=3702 GN=RALFL33 PE=2 SV=1//6.34877e-37
Spo04033	0.77743	0.036892	sp|Q66GS2|B3GTC_ARATH Probable beta-1,3-galactosyltransferase 12 OS=Arabidopsis thaliana OX=3702 GN=B3GALT12 PE=2 SV=1//1.158e-145
Spo01511	0.77573	0.048412	sp|F4K5K4|TBL5_ARATH Protein trichome birefringence-like 5 OS=Arabidopsis thaliana OX=3702 GN=TBL5 PE=2 SV=1//0
Spo07438	0.7751	0.018193	sp|O81815|MO1_ARATH Monooxygenase 1 OS=Arabidopsis thaliana OX=3702 GN=MO1 PE=2 SV=1//3.26457e-109
Spo18213	0.77495	0.025691	sp|Q9SYM4|TPS1_ARATH Alpha,alpha-trehalose-phosphate synthase [UDP-forming] 1 OS=Arabidopsis thaliana OX=3702 GN=TPS1 PE=1 SV=1//0
Spo01125	0.77446	0.026013	sp|U3U992|UGT8_CATRO 7-deoxyloganetic acid glucosyltransferase OS=Catharanthus roseus OX=4058 GN=UGT709C2 PE=1 SV=1//1.09435e-179
Spo04204	0.77027	0.013379	sp|Q9SRM0|ATL66_ARATH RING-H2 finger protein ATL66 OS=Arabidopsis thaliana OX=3702 GN=ATL66 PE=2 SV=1//2.91365e-28
Spo03180	0.76905	0.018504	sp|Q8GZ92|BRXL4_ARATH Protein Brevis radix-like 4 OS=Arabidopsis thaliana OX=3702 GN=BRXL4 PE=2 SV=1//8.09242e-117
Spo14951	0.76635	0.0077496	sp|F6HDT7|MTND2_VITVI 1,2-dihydroxy-3-keto-5-methylthiopentene dioxygenase 2 OS=Vitis vinifera OX=29760 GN=VIT_05s0020g04080 PE=3 SV=1//2.22987e-85
Spo24622	0.76442	0.022764	sp|Q9XIP8|CDI_ARATH Protein CDI OS=Arabidopsis thaliana OX=3702 GN=CDI PE=2 SV=1//2.84382e-146
Spo06012	0.76248	0.045609	sp|Q9NCL8|PITP1_DICDI Phosphatidylinositol transfer protein 1 OS=Dictyostelium discoideum OX=44689 GN=pitA PE=1 SV=1//1.0549e-52
Spo04855	0.76108	0.021872	sp|Q96MC6|MF14A_HUMAN Hippocampus abundant transcript 1 protein OS=Homo sapiens OX=9606 GN=MFSD14A PE=1 SV=2//7.94926e-13
Spo26860	0.76092	0.032258	sp|Q9SLN1|FPP7_ARATH Filament-like plant protein 7 OS=Arabidopsis thaliana OX=3702 GN=FPP7 PE=3 SV=2//2.13519e-28
Spo07911	0.76009	0.041496	sp|Q8VY13|FRO8_ARATH Ferric reduction oxidase 8, mitochondrial OS=Arabidopsis thaliana OX=3702 GN=FRO8 PE=1 SV=1//3.24381e-14
Spo24813	0.75966	0.035664	-//-
Spo15448	0.75937	0.016414	sp|Q84TH6|DIR23_ARATH Dirigent protein 23 OS=Arabidopsis thaliana OX=3702 GN=DIR23 PE=2 SV=1//1.06748e-44
Spo01226	0.75906	0.042401	sp|F4IJ77|AATP4_ARATH AAA-ATPase At2g46620 OS=Arabidopsis thaliana OX=3702 GN=At2g46620 PE=2 SV=1//9.51636e-169
Spo07356	0.75833	0.011394	sp|A7QEU4|PER5_VITVI Peroxidase 5 OS=Vitis vinifera OX=29760 GN=GSVIVT00037159001 PE=1 SV=2//3.07676e-79
Spo15454	0.75775	0.01107	sp|P34024|PLC_LISMO 1-phosphatidylinositol phosphodiesterase OS=Listeria monocytogenes serovar 1/2a (strain ATCC BAA-679 / EGD-e) OX=169963 GN=plcA PE=1 SV=1//6.41952e-11
Spo03310	0.75768	0.02262	-//-
Spo04301	0.75727	0.020452	sp|Q94CG5|KIP1_PETIN Kinase-interacting protein 1 OS=Petunia integrifolia OX=4103 GN=KIP1 PE=1 SV=1//0
Spo09151	0.7571	0.042235	-//-
Spo26800	0.75672	0.049488	sp|Q9SCU1|PATL6_ARATH Patellin-6 OS=Arabidopsis thaliana OX=3702 GN=PATL6 PE=2 SV=1//0
Spo08045	0.75652	0.030612	sp|O22227|MIZ1_ARATH Protein MIZU-KUSSEI 1 OS=Arabidopsis thaliana OX=3702 GN=MIZ1 PE=1 SV=1//4.46086e-45
Spo01078	0.75504	0.024838	sp|Q9SGU3|MYB72_ARATH Transcription factor MYB72 OS=Arabidopsis thaliana OX=3702 GN=MYB72 PE=1 SV=1//9.28078e-62
Spo25548	0.75499	0.045104	sp|Q9LX66|HERK_ARATH Receptor-like protein kinase HERK 1 OS=Arabidopsis thaliana OX=3702 GN=HERK1 PE=1 SV=1//2.23008e-07
Spo05898	0.75135	0.036321	sp|Q9FYF7|Y1736_ARATH REF/SRPP-like protein At1g67360 OS=Arabidopsis thaliana OX=3702 GN=At1g67360 PE=2 SV=1//5.15484e-48
Spo06253	0.75011	0.0083383	sp|Q1T7C2|C7111_SOLLC Cytochrome P450 710A11 OS=Solanum lycopersicum OX=4081 GN=CYP710A11 PE=1 SV=1//0
Spo01447	0.74977	0.010257	sp|Q9M0M2|AB9B_ARATH ABC transporter B family member 9 OS=Arabidopsis thaliana OX=3702 GN=ABCB9 PE=3 SV=2//6.38319e-53
Spo25493	0.7412	0.011282	sp|Q9M571|PEAMT_SPIOL Phosphoethanolamine N-methyltransferase OS=Spinacia oleracea OX=3562 GN=PEAMT PE=1 SV=1//0
Spo25403	0.74067	0.028164	sp|Q6DGW9|TMCO1_DANRE Calcium load-activated calcium channel OS=Danio rerio OX=7955 GN=tmco1 PE=2 SV=1//9.64956e-43
Spo20602	0.736	0.038348	sp|P93472|DIM_PEA Delta(24)-sterol reductase OS=Pisum sativum OX=3888 GN=DIM PE=1 SV=1//0
Spo00468	0.73541	0.01091	sp|O49545|BAME1_ARATH Leucine-rich repeat receptor-like serine/threonine-protein kinase BAM1 OS=Arabidopsis thaliana OX=3702 GN=BAM1 PE=1 SV=1//0
Spo04961	0.73369	0.031057	sp|Q9FGH9|E70B1_ARATH Exocyst complex component EXO70B1 OS=Arabidopsis thaliana OX=3702 GN=EXO70B1 PE=1 SV=1//1.19932e-101
Spo18090	0.73315	0.029781	sp|Q9FG35|TBR_ARATH Protein trichome birefringence OS=Arabidopsis thaliana OX=3702 GN=TBR PE=1 SV=1//7.68974e-78
Spo21511	0.73132	0.011079	sp|Q9SV84|NIP51_ARATH Probable aquaporin NIP5-1 OS=Arabidopsis thaliana OX=3702 GN=NIP5-1 PE=2 SV=1//2.18522e-114
Spo05997	0.73095	0.021715	sp|Q7Z2K6|ERMP1_HUMAN Endoplasmic reticulum metallopeptidase 1 OS=Homo sapiens OX=9606 GN=ERMP1 PE=1 SV=2//3.65095e-53
Spo19590	0.72827	0.010856	sp|D4Q9Z4|SGT2_SOYBN Soyasapogenol B glucuronide galactosyltransferase OS=Glycine max OX=3847 GN=GmSGT2 PE=1 SV=1//2.41546e-139
Spo05924	0.72514	0.019348	sp|Q42656|AGAL_COFAR Alpha-galactosidase OS=Coffea arabica OX=13443 PE=1 SV=1//3.07604e-22
Spo14366	0.7249	0.045591	sp|Q9SE97|FH1_ARATH Formin-like protein 1 OS=Arabidopsis thaliana OX=3702 GN=FH1 PE=1 SV=1//0
Spo20291	0.72383	0.017587	sp|Q941R6|MLP31_ARATH MLP-like protein 31 OS=Arabidopsis thaliana OX=3702 GN=MLP31 PE=2 SV=2//1.28897e-41
Spo10067	0.72327	0.012608	-//-
Spo03790	0.72251	0.026366	sp|O04496|AED3_ARATH Aspartyl protease AED3 OS=Arabidopsis thaliana OX=3702 GN=AED3 PE=1 SV=1//1.55367e-109
Spo23312	0.72082	0.026448	sp|Q9LS26|BSK2_ARATH Serine/threonine-protein kinase BSK2 OS=Arabidopsis thaliana OX=3702 GN=BSK2 PE=1 SV=1//0
Spo00916	0.7194	0.012375	sp|O65431|GALS3_ARATH Galactan beta-1,4-galactosyltransferase GALS3 OS=Arabidopsis thaliana OX=3702 GN=GALS3 PE=2 SV=1//1.43479e-166
Spo11922	0.7175	0.019587	sp|Q94CK9|LRP1_ARATH Protein LATERAL ROOT PRIMORDIUM 1 OS=Arabidopsis thaliana OX=3702 GN=LRP1 PE=1 SV=1//6.37626e-46
Spo16236	0.71731	0.030794	sp|F4KGE8|GIL1_ARATH Protein GRAVITROPIC IN THE LIGHT 1 OS=Arabidopsis thaliana OX=3702 GN=GIL1 PE=2 SV=1//6.34116e-46
Spo06109	0.71674	0.02827	sp|O64481|SBT25_ARATH Subtilisin-like protease SBT2.5 OS=Arabidopsis thaliana OX=3702 GN=SBT2.5 PE=2 SV=1//0
Spo00463	0.71621	0.020872	sp|O82730|MGDG2_ARATH Monogalactosyldiacylglycerol synthase 2, chloroplastic OS=Arabidopsis thaliana OX=3702 GN=MGD2 PE=1 SV=1//0
Spo27230	0.71568	0.024066	sp|I3PFJ3|DOD1U_BETVU 4,5-DOPA dioxygenase extradiol 1 OS=Beta vulgaris OX=161934 GN=DODA1 PE=2 SV=1//2.70411e-135
Spo06017	0.7149	0.013006	sp|Q9M1E7|TET3_ARATH Tetraspanin-3 OS=Arabidopsis thaliana OX=3702 GN=TET3 PE=1 SV=1//1.38708e-138
Spo07858	0.7146	0.043971	-//-
Spo20518	0.71221	0.035538	sp|Q84TH6|DIR23_ARATH Dirigent protein 23 OS=Arabidopsis thaliana OX=3702 GN=DIR23 PE=2 SV=1//2.99215e-49
Spo00420	0.71129	0.01775	sp|Q9LLL8|SBT4E_ARATH Subtilisin-like protease SBT4.14 OS=Arabidopsis thaliana OX=3702 GN=SBT4.14 PE=2 SV=1//3.87083e-127
Spo21160	0.71103	0.047886	sp|Q5XF57|Y5576_ARATH Probable receptor-like serine/threonine-protein kinase At5g57670 OS=Arabidopsis thaliana OX=3702 GN=At5g57670 PE=2 SV=1//2.88904e-179
Spo03483	0.70877	0.017937	sp|Q9M1C7|AB9C_ARATH ABC transporter C family member 9 OS=Arabidopsis thaliana OX=3702 GN=ABCC9 PE=2 SV=2//0
Spo13025	0.70349	0.01914	sp|Q9FJ06|TBL4_ARATH Protein trichome birefringence-like 4 OS=Arabidopsis thaliana OX=3702 GN=TBL4 PE=3 SV=1//6.69442e-128
Spo12958	0.70342	0.048144	sp|Q9SCW4|HFB2A_ARATH Heat stress transcription factor B-2a OS=Arabidopsis thaliana OX=3702 GN=HSFB2A PE=2 SV=1//1.42303e-71
Spo20294	0.70239	0.014862	sp|Q4V398|OFT34_ARATH O-fucosyltransferase 34 OS=Arabidopsis thaliana OX=3702 GN=OFUT34 PE=2 SV=1//0
Spo11413	0.70137	0.032796	-//-
Spo17197	0.70073	0.018087	sp|O22932|CIPKB_ARATH CBL-interacting serine/threonine-protein kinase 11 OS=Arabidopsis thaliana OX=3702 GN=CIPK11 PE=1 SV=1//9.39175e-158
Spo25760	0.70005	0.016017	-//-
Spo21976	0.70001	0.024845	sp|Q9SA69|Y1301_ARATH BTB/POZ domain-containing protein At1g03010 OS=Arabidopsis thaliana OX=3702 GN=At1g03010 PE=2 SV=1//0
Spo26743	0.69659	0.032768	sp|P06237|NOH4_RHIML Nodulation protein H OS=Rhizobium meliloti OX=382 GN=nodH PE=4 SV=1//1.18704e-07
Spo14713	0.69511	0.019856	-//-
Spo22330	0.69265	0.02207	sp|Q9ZT29|SC5D_TOBAC Delta(7)-sterol-C5(6)-desaturase OS=Nicotiana tabacum OX=4097 PE=2 SV=1//4.08205e-36
Spo11500	0.69061	0.044813	-//-
Spo16055	0.68853	0.017595	sp|Q94BN2|SPSY_ARATH Spermine synthase OS=Arabidopsis thaliana OX=3702 GN=SPMS PE=1 SV=1//0
Spo11187	0.68852	0.030156	sp|O80875|SMXL7_ARATH Protein SMAX1-LIKE 7 OS=Arabidopsis thaliana OX=3702 GN=SMXL7 PE=1 SV=1//3.97464e-140
Spo01785	0.68797	0.015553	sp|P52409|E13B_WHEAT Glucan endo-1,3-beta-glucosidase OS=Triticum aestivum OX=4565 GN=GLC1 PE=2 SV=1//5.1334e-142
Spo01786	0.68759	0.045	-//-
Spo20118	0.68471	0.04071	sp|P55233|GLGL1_BETVU Glucose-1-phosphate adenylyltransferase large subunit, chloroplastic/amyloplastic OS=Beta vulgaris OX=161934 GN=AGPS1 PE=2 SV=1//0
Spo13181	0.68308	0.019571	sp|Q8GZ17|COBL7_ARATH COBRA-like protein 7 OS=Arabidopsis thaliana OX=3702 GN=COBL7 PE=2 SV=2//9.11323e-42
Spo13613	0.68021	0.01744	sp|Q9SRT2|BH062_ARATH Transcription factor bHLH62 OS=Arabidopsis thaliana OX=3702 GN=BHLH62 PE=2 SV=1//3.23203e-79
Spo12880	0.67625	0.035979	sp|Q9M0K4|LAF1_ARATH Transcription factor LAF1 OS=Arabidopsis thaliana OX=3702 GN=LAF1 PE=1 SV=2//5.09979e-51
Spo00375	0.67603	0.048085	sp|Q0JQF7|DRE2A_ORYSJ Dehydration-responsive element-binding protein 2A OS=Oryza sativa subsp. japonica OX=39947 GN=DREB2A PE=2 SV=1//1.83513e-35
Spo26278	0.67445	0.030398	sp|Q9ZR08|Y4230_ARATH G-type lectin S-receptor-like serine/threonine-protein kinase At4g03230 OS=Arabidopsis thaliana OX=3702 GN=At4g03230 PE=3 SV=3//7.51284e-57
Spo10879	0.67404	0.040795	sp|Q0V865|FAFL_ARATH Protein FAF-like, chloroplastic OS=Arabidopsis thaliana OX=3702 GN=At5g22090 PE=2 SV=1//8.54266e-30
Spo03439	0.67366	0.040329	sp|Q84Z02|CRL5_ORYSJ AP2-like ethylene-responsive transcription factor CRL5 OS=Oryza sativa subsp. japonica OX=39947 GN=CRL5 PE=2 SV=1//1.8211e-114
Spo02176	0.67355	0.037555	sp|Q38857|XTH22_ARATH Xyloglucan endotransglucosylase/hydrolase protein 22 OS=Arabidopsis thaliana OX=3702 GN=XTH22 PE=1 SV=1//1.1151e-125
Spo10865	0.671	0.018414	sp|Q9LSQ4|GH36_ARATH Indole-3-acetic acid-amido synthetase GH3.6 OS=Arabidopsis thaliana OX=3702 GN=GH3.6 PE=1 SV=1//0
Spo15982	0.67057	0.019515	sp|Q9SUQ3|Y4374_ARATH Probable inactive receptor kinase At4g23740 OS=Arabidopsis thaliana OX=3702 GN=At4g23740 PE=2 SV=1//0
Spo08473	0.67049	0.028139	sp|Q9LFR3|GASAE_ARATH Gibberellin-regulated protein 14 OS=Arabidopsis thaliana OX=3702 GN=GASA14 PE=1 SV=1//1.20953e-19
Spo01439	0.67031	0.039375	sp|Q6H5U3|DES1L_ORYSJ Sphingolipid delta(4)-desaturase DES1-like OS=Oryza sativa subsp. japonica OX=39947 GN=Os02g0639600 PE=2 SV=1//0
Spo25628	0.66908	0.028844	sp|Q8W4K5|VAB_ARATH VAN3-binding protein OS=Arabidopsis thaliana OX=3702 GN=VAB PE=1 SV=1//4.09204e-34
Spo03444	0.66872	0.027233	sp|O22558|STY8_ARATH Serine/threonine-protein kinase STY8 OS=Arabidopsis thaliana OX=3702 GN=STY8 PE=1 SV=2//0
Spo17494	0.66747	0.02334	-//-
Spo04608	0.66503	0.021031	sp|Q9FH04|ADHL7_ARATH Alcohol dehydrogenase-like 7 OS=Arabidopsis thaliana OX=3702 GN=At5g42250 PE=2 SV=1//0
Spo12227	0.66413	0.040153	sp|P35694|XTH2_SOYBN Xyloglucan endotransglucosylase/hydrolase 2 OS=Glycine max OX=3847 PE=2 SV=1//1.19608e-65
Spo09560	0.66406	0.029358	sp|Q93ZQ5|SPXM3_ARATH SPX domain-containing membrane protein At4g22990 OS=Arabidopsis thaliana OX=3702 GN=At4g22990 PE=2 SV=2//0
Spo04533	0.66347	0.02954	sp|O04130|SERA2_ARATH D-3-phosphoglycerate dehydrogenase 2, chloroplastic OS=Arabidopsis thaliana OX=3702 GN=PGDH2 PE=1 SV=2//0
Spo10132	0.66231	0.01852	sp|O48946|CESA1_ARATH Cellulose synthase A catalytic subunit 1 [UDP-forming] OS=Arabidopsis thaliana OX=3702 GN=CESA1 PE=1 SV=1//0
Spo07034	0.65909	0.022743	sp|Q39117|TGT2_ARATH Trihelix transcription factor GT-2 OS=Arabidopsis thaliana OX=3702 GN=GT-2 PE=2 SV=1//3.82775e-16
Spo14865	0.65823	0.044238	sp|A7PZL3|PGLR_VITVI Probable polygalacturonase OS=Vitis vinifera OX=29760 GN=GSVIVT00026920001 PE=1 SV=1//3.46866e-118
Spo22717	0.65817	0.022144	sp|Q5MAU8|PPA27_ARATH Probable inactive purple acid phosphatase 27 OS=Arabidopsis thaliana OX=3702 GN=PAP27 PE=2 SV=1//0
Spo24060	0.65773	0.036023	sp|Q94AS5|ICME_ARATH Isoprenylcysteine alpha-carbonyl methylesterase ICME OS=Arabidopsis thaliana OX=3702 GN=ICME PE=2 SV=1//2.38472e-111
Spo20751	0.65377	0.026286	sp|P22196|PER2_ARAHY Cationic peroxidase 2 OS=Arachis hypogaea OX=3818 GN=PNC2 PE=2 SV=1//3.03043e-64
Spo08234	0.65269	0.023541	sp|Q9C7A2|ITN1_ARATH Ankyrin repeat-containing protein ITN1 OS=Arabidopsis thaliana OX=3702 GN=ITN1 PE=1 SV=1//8.77361e-17
Spo00117	0.65189	0.030564	sp|Q9M2S4|LRKS4_ARATH L-type lectin-domain containing receptor kinase S.4 OS=Arabidopsis thaliana OX=3702 GN=LECRKS4 PE=2 SV=1//0
Spo12841	0.65184	0.033935	sp|Q0ZPV7|CXE1_ACTER Carboxylesterase 1 OS=Actinidia eriantha OX=165200 GN=CXE1 PE=1 SV=1//4.36168e-101
Spo09957	0.6516	0.03425	-//-
Spo21045	0.65091	0.024748	-//-
Spo19517	0.65084	0.040757	-//-
Spo01179	0.6483	0.026628	sp|I7C6E8|C7A52_PANGI Beta-amyrin 28-monooxygenase OS=Panax ginseng OX=4054 PE=1 SV=1//4.70737e-129
Spo18082	0.64493	0.026582	sp|Q9FG35|TBR_ARATH Protein trichome birefringence OS=Arabidopsis thaliana OX=3702 GN=TBR PE=1 SV=1//2.4908e-82
Spo26165	0.64444	0.049821	sp|Q9FZA2|AGP31_ARATH Non-classical arabinogalactan protein 31 OS=Arabidopsis thaliana OX=3702 GN=AGP31 PE=1 SV=1//1.0482e-25
Spo10561	0.64244	0.033987	sp|B9S2H4|Y232_RICCO Glycosyltransferase family 92 protein RCOM_0530710 OS=Ricinus communis OX=3988 GN=RCOM_0699480 PE=3 SV=1//4.33628e-121
Spo16494	0.63993	0.035296	sp|Q9C8G5|CSCLD_ARATH CSC1-like protein ERD4 OS=Arabidopsis thaliana OX=3702 GN=ERD4 PE=2 SV=1//0
Spo09874	0.63911	0.024533	sp|Q9SIE7|PLAT2_ARATH PLAT domain-containing protein 2 OS=Arabidopsis thaliana OX=3702 GN=PLAT2 PE=2 SV=1//3.15523e-44
Spo20524	0.63778	0.040138	sp|Q9SS03|DIR21_ARATH Dirigent protein 21 OS=Arabidopsis thaliana OX=3702 GN=DIR21 PE=3 SV=1//9.04452e-49
Spo25828	0.6371	0.025785	sp|Q9SI15|BZIP2_ARATH bZIP transcription factor 2 OS=Arabidopsis thaliana OX=3702 GN=BZIP2 PE=1 SV=1//5.80174e-27
Spo06454	0.6367	0.043389	-//-
Spo00279	0.63517	0.030931	sp|P22195|PER1_ARAHY Cationic peroxidase 1 OS=Arachis hypogaea OX=3818 GN=PNC1 PE=1 SV=2//2.01031e-113
Spo15824	0.63495	0.029523	sp|Q0WW17|RWA2_ARATH Protein REDUCED WALL ACETYLATION 2 OS=Arabidopsis thaliana OX=3702 GN=RWA2 PE=1 SV=1//0
Spo22803	0.63046	0.036607	sp|Q8W034|RNP1_ARATH Heterogeneous nuclear ribonucleoprotein 1 OS=Arabidopsis thaliana OX=3702 GN=RNP1 PE=1 SV=1//2.32831e-45
Spo07244	0.6302	0.031086	sp|Q9ZNR6|PDX12_ARATH Pyridoxal 5&apos;-phosphate synthase-like subunit PDX1.2 OS=Arabidopsis thaliana OX=3702 GN=PDX12 PE=1 SV=1//8.28419e-150
Spo00372	0.63	0.031855	sp|F4K493|CLSY2_ARATH SNF2 domain-containing protein CLASSY 2 OS=Arabidopsis thaliana OX=3702 GN=CLSY2 PE=1 SV=1//4.09477e-58
Spo23248	0.62709	0.036176	-//-
Spo20626	0.62595	0.032147	sp|Q40522|RB11D_TOBAC Ras-related protein Rab11D OS=Nicotiana tabacum OX=4097 GN=RAB11D PE=2 SV=1//6.60572e-137
Spo09300	0.6259	0.026322	sp|F4IIM1|CSI1_ARATH Protein CELLULOSE SYNTHASE INTERACTIVE 1 OS=Arabidopsis thaliana OX=3702 GN=CSI1 PE=1 SV=1//0
Spo10094	0.6255	0.047416	sp|P90489|MIR2_HHV8P E3 ubiquitin-protein ligase MIR2 OS=Human herpesvirus 8 type P (isolate GK18) OX=868565 GN=K5 PE=1 SV=1//6.99131e-06
Spo08003	0.62522	0.043917	sp|Q9FII5|TDR_ARATH Leucine-rich repeat receptor-like protein kinase TDR OS=Arabidopsis thaliana OX=3702 GN=TDR PE=1 SV=1//0
Spo12219	0.62502	0.035016	sp|Q9SN35|RAA1D_ARATH Ras-related protein RABA1d OS=Arabidopsis thaliana OX=3702 GN=RABA1D PE=2 SV=1//1.98024e-129
Spo20075	0.62499	0.04882	sp|Q5FV41|FBT2_ARATH Probable folate-biopterin transporter 2 OS=Arabidopsis thaliana OX=3702 GN=At5g25050 PE=2 SV=1//0
Spo07581	0.62485	0.043139	sp|Q8BYW9|EOGT_MOUSE EGF domain-specific O-linked N-acetylglucosamine transferase OS=Mus musculus OX=10090 GN=Eogt PE=1 SV=1//1.3521e-09
Spo26433	0.62349	0.036746	-//-
Spo23150	0.6232	0.032845	sp|Q8S3D1|BH068_ARATH Transcription factor bHLH68 OS=Arabidopsis thaliana OX=3702 GN=BHLH68 PE=1 SV=2//1.04185e-53
Spo16825	0.62279	0.028486	sp|Q8VX13|PDI13_ARATH Protein disulfide isomerase-like 1-3 OS=Arabidopsis thaliana OX=3702 GN=PDIL1-3 PE=2 SV=1//0
Spo15094	0.62217	0.046218	-//-
Spo13813	0.62185	0.035331	sp|C0LGS3|Y4372_ARATH Probable LRR receptor-like serine/threonine-protein kinase At4g37250 OS=Arabidopsis thaliana OX=3702 GN=At4g37250 PE=2 SV=1//0
Spo15740	0.62101	0.039557	sp|Q5Z9Z0|BGL24_ORYSJ Beta-glucosidase 24 OS=Oryza sativa subsp. japonica OX=39947 GN=BGLU24 PE=2 SV=1//0
Spo09128	0.62064	0.046945	sp|Q9S845|GONS3_ARATH GDP-mannose transporter GONST3 OS=Arabidopsis thaliana OX=3702 GN=GONST3 PE=2 SV=1//1.78956e-163
Spo12164	0.62059	0.036699	sp|Q949P1|ABAH1_ARATH Abscisic acid 8&apos;-hydroxylase 1 OS=Arabidopsis thaliana OX=3702 GN=CYP707A1 PE=2 SV=1//0
Spo07424	0.62026	0.04938	sp|Q9FG35|TBR_ARATH Protein trichome birefringence OS=Arabidopsis thaliana OX=3702 GN=TBR PE=1 SV=1//3.03194e-80
Spo24281	0.61711	0.048504	-//-
Spo24056	0.61397	0.043126	sp|Q9LFT0|TBL19_ARATH Protein trichome birefringence-like 19 OS=Arabidopsis thaliana OX=3702 GN=TBL19 PE=3 SV=1//3.45015e-143
Spo05139	0.61228	0.040332	sp|Q9LMK2|LSH6_ARATH Protein LIGHT-DEPENDENT SHORT HYPOCOTYLS 6 OS=Arabidopsis thaliana OX=3702 GN=LSH6 PE=1 SV=1//8.64378e-86
Spo16147	0.61082	0.042234	sp|Q9M8L9|AVT6E_ARATH Amino acid transporter AVT6E OS=Arabidopsis thaliana OX=3702 GN=AVT6E PE=2 SV=1//1.26165e-172
Spo20463	0.60612	0.036866	sp|Q8RYC8|ARFS_ARATH Auxin response factor 19 OS=Arabidopsis thaliana OX=3702 GN=ARF19 PE=1 SV=2//4.38222e-105
Spo06399	0.60459	0.039322	sp|Q41058|GLGB1_PEA 1,4-alpha-glucan-branching enzyme 1, chloroplastic/amyloplastic OS=Pisum sativum OX=3888 GN=SBEI PE=1 SV=1//0
Spo16606	0.60427	0.044932	sp|Q8TGM7|ART2_YEAST Putative uncharacterized protein ART2 OS=Saccharomyces cerevisiae (strain ATCC 204508 / S288c) OX=559292 GN=ART2 PE=5 SV=1//1.10709e-09
Spo18732	0.59924	0.047965	sp|Q9FL59|FTIP1_ARATH FT-interacting protein 1 OS=Arabidopsis thaliana OX=3702 GN=FTIP1 PE=1 SV=1//0
Spo10754	0.59535	0.041481	-//-
Spo23106	0.59486	0.03359	sp|Q8L7A0|TAUE3_ARATH Sulfite exporter TauE/SafE family protein 3 OS=Arabidopsis thaliana OX=3702 GN=At2g25737 PE=2 SV=1//7.26818e-133
Spo12056	0.59485	0.047766	sp|Q93YZ7|ILVH2_ARATH Acetolactate synthase small subunit 2, chloroplastic OS=Arabidopsis thaliana OX=3702 GN=At2g31810 PE=1 SV=1//9.41793e-35
Spo21763	0.59338	0.035012	sp|Q9LHE3|ASPG2_ARATH Protein ASPARTIC PROTEASE IN GUARD CELL 2 OS=Arabidopsis thaliana OX=3702 GN=ASPG2 PE=2 SV=1//5.99138e-161
Spo07049	0.59323	0.03664	sp|B9DHQ0|TBA5_ARATH Tubulin alpha-5 chain OS=Arabidopsis thaliana OX=3702 GN=TUBA5 PE=1 SV=2//0
Spo27354	0.59301	0.049727	sp|A8MRC7|B3GT2_ARATH Probable beta-1,3-galactosyltransferase 2 OS=Arabidopsis thaliana OX=3702 GN=B3GALT2 PE=2 SV=1//0
Spo20523	0.59129	0.040365	sp|Q9SS03|DIR21_ARATH Dirigent protein 21 OS=Arabidopsis thaliana OX=3702 GN=DIR21 PE=3 SV=1//4.5163e-48
Spo20478	0.58957	0.049485	sp|Q8GWX2|NIPA6_ARATH Probable magnesium transporter NIPA6 OS=Arabidopsis thaliana OX=3702 GN=At2g21120 PE=2 SV=1//1.84518e-122
Spo14589	0.58613	0.038034	sp|P43291|SRK2A_ARATH Serine/threonine-protein kinase SRK2A OS=Arabidopsis thaliana OX=3702 GN=SRK2A PE=1 SV=1//0
Spo07121	0.5855	0.036914	sp|Q9MA41|CTL1_ARATH Chitinase-like protein 1 OS=Arabidopsis thaliana OX=3702 GN=CTL1 PE=1 SV=1//5.44726e-164
Spo07702	0.58516	0.04797	sp|Q9XGY7|FAR_SIMCH Alcohol-forming fatty acyl-CoA reductase OS=Simmondsia chinensis OX=3999 PE=1 SV=1//6.80659e-87
Spo11651	0.58317	0.049296	sp|Q940S3|UAP1_ARATH UDP-N-acetylglucosamine diphosphorylase 1 OS=Arabidopsis thaliana OX=3702 GN=GLCNAC1PUT1 PE=1 SV=1//0
Spo26805	0.5804	0.043846	sp|Q9M390|PTR1_ARATH Protein NRT1/ PTR FAMILY 8.1 OS=Arabidopsis thaliana OX=3702 GN=NPF8.1 PE=1 SV=1//0
Spo03091	0.5784	0.045756	sp|P0C8Q4|Y4990_ARATH Uncharacterized protein At4g19900 OS=Arabidopsis thaliana OX=3702 GN=At4g19900 PE=2 SV=1//1.32854e-36
Spo07941	0.57733	0.045036	sp|Q9FE59|SUC4_ARATH Sucrose transport protein SUC4 OS=Arabidopsis thaliana OX=3702 GN=SUC4 PE=1 SV=2//0
Spo09934	0.57352	0.043898	sp|P35402|ERD2A_ARATH ER lumen protein-retaining receptor A OS=Arabidopsis thaliana OX=3702 GN=ERD2A PE=2 SV=1//2.50243e-23
Spo14899	0.57214	0.045957	-//-
Spo26797	0.56549	0.044176	sp|O80915|PR1B4_ARATH PRA1 family protein B4 OS=Arabidopsis thaliana OX=3702 GN=PRA1B4 PE=1 SV=1//1.06222e-85
Spo04078	0.56475	0.044325	sp|Q9SCZ4|FERON_ARATH Receptor-like protein kinase FERONIA OS=Arabidopsis thaliana OX=3702 GN=FER PE=1 SV=1//0
Spo21236	0.56408	0.044374	sp|Q9XGY7|FAR_SIMCH Alcohol-forming fatty acyl-CoA reductase OS=Simmondsia chinensis OX=3999 PE=1 SV=1//1.64849e-174
