# Supplementary material for: Comparative analysis of tissue-specific transcriptomic responses to nitrogen stress in spinach (Spinacia oleracea)
Source: PLoS One. 2020 May 6;15(5):e0232011. doi: 10.1371/journal.pone.0232011 (PMC7202632; doi:10.1371/journal.pone.0232011)
Supplement: S5 Table — (XLSX) [file pone.0232011.s019.xlsx]

## Sheet: Sheet1
S5 Table.List of differentially expressed genes upregulated in leaf under high N treatment
Gene_id	log2 Fold-Change	pval	Blast swiss prot
Spo14333	6.41455	0.00027883	sp|Q9M0B8|WTR37_ARATH WAT1-related protein At4g30420 OS=Arabidopsis thaliana OX=3702 GN=At4g30420 PE=3 SV=1//2.1391e-108
Spo20951	5.9723	0.0047743	sp|P21298|DHLE_RAPSA Late embryogenesis abundant protein OS=Raphanus sativus OX=3726 PE=2 SV=1//6.89758e-08
Spo23397	5.3704	0.0023624	sp|Q39138|LEA6_ARATH Late embryogenesis abundant protein 6 OS=Arabidopsis thaliana OX=3702 GN=LEA6 PE=2 SV=1//4.98623e-08
Spo12924	5.2592	0.018156	sp|Q8GW72|FUCO1_ARATH Alpha-L-fucosidase 1 OS=Arabidopsis thaliana OX=3702 GN=FUC1 PE=1 SV=2//1.01573e-147
Spo03339	5.1421	0.0024473	-//-
Spo23288	5.014	0.004279	sp|P81493|DFAX1_BETVU Defensin-like protein AX1 OS=Beta vulgaris OX=161934 PE=1 SV=1//4.88684e-14
Spo00189	4.7819	0.01067	-//-
Spo05082	4.75348	0.024997	sp|Q96254|GDI1_ARATH Guanosine nucleotide diphosphate dissociation inhibitor 1 OS=Arabidopsis thaliana OX=3702 GN=GDI1 PE=1 SV=1//8.66575e-73
Spo20275	4.6868	0.030124	sp|Q1HDT2|CHX24_ARATH Cation/H(+) antiporter 24 OS=Arabidopsis thaliana OX=3702 GN=CHX24 PE=2 SV=2//6.652e-38
Spo16615	4.6596	0.0343	sp|O48626|ZW10_ARATH Centromere/kinetochore protein zw10 homolog OS=Arabidopsis thaliana OX=3702 GN=ZW10 PE=1 SV=1//1.09362e-57
Spo08086	4.5416	0.016819	sp|Q9LMJ1|CHX14_ARATH Cation/H(+) antiporter 14 OS=Arabidopsis thaliana OX=3702 GN=CHX14 PE=2 SV=1//1.09455e-78
Spo21776	4.5272	0.023393	sp|P10297|RIP1_PHYAM Antiviral protein I OS=Phytolacca americana OX=3527 GN=PAP1 PE=1 SV=2//8.45739e-33
Spo16169	4.4487	7.58e-09	sp|Q9XI37|PV42A_ARATH SNF1-related protein kinase regulatory subunit gamma-like PV42a OS=Arabidopsis thaliana OX=3702 GN=PV42A PE=2 SV=1//6.10099e-129
Spo02487	4.3938	0.011882	sp|Q8GXC7|FBK50_ARATH F-box/kelch-repeat protein At3g06240 OS=Arabidopsis thaliana OX=3702 GN=At3g06240 PE=2 SV=1//2.63923e-12
Spo20411	4.3768	2.48e-05	sp|Q9T074|PCKA_ARATH Phosphoenolpyruvate carboxykinase (ATP) OS=Arabidopsis thaliana OX=3702 GN=PCKA PE=1 SV=1//0
Spo02559	4.369	0.022056	sp|Q9C800|FB34_ARATH Putative F-box protein At1g33530 OS=Arabidopsis thaliana OX=3702 GN=At1g33530 PE=4 SV=1//1.01179e-16
Spo00053	4.3206	0.0010797	sp|Q9LVZ8|LOR12_ARATH Protein LURP-one-related 12 OS=Arabidopsis thaliana OX=3702 GN=At3g15810 PE=2 SV=1//1.0328e-52
Spo00216	4.1989	7.93e-05	sp|Q8H0Z4|GT121_ARATH Putative glutamine amidotransferase GAT1_2.1 OS=Arabidopsis thaliana OX=3702 GN=GAT1_2.1 PE=2 SV=1//2.18704e-159
Spo05148	4.0454	0.013985	sp|Q2QLI6|MP701_ORYSJ Microtubule-associated protein 70-1 OS=Oryza sativa subsp. japonica OX=39947 GN=MAP70.1 PE=2 SV=1//7.60489e-21
Spo05309	4.039	0.015482	sp|Q8GWP3|COPT6_ARATH Copper transporter 6 OS=Arabidopsis thaliana OX=3702 GN=COPT6 PE=2 SV=1//1.32193e-20
Spo19280	3.7801	0.046165	-//-
Spo22595	3.7477	0.0013696	sp|Q8LGG8|USPAL_ARATH Universal stress protein A-like protein OS=Arabidopsis thaliana OX=3702 GN=At3g01520 PE=1 SV=2//1.52073e-12
Spo05145	3.6993	0.0041889	sp|Q9SGA2|GDPD1_ARATH Glycerophosphodiester phosphodiesterase GDPD1, chloroplastic OS=Arabidopsis thaliana OX=3702 GN=GDPD1 PE=1 SV=1//7.67546e-170
Spo03766	3.6257	0.049061	sp|Q9LI84|CML16_ARATH Probable calcium-binding protein CML16 OS=Arabidopsis thaliana OX=3702 GN=CML16 PE=2 SV=2//6.6413e-79
Spo03896	3.5709	0.048201	sp|Q8W2X8|EXP30_ORYSJ Putative expansin-A30 OS=Oryza sativa subsp. japonica OX=39947 GN=EXPA30 PE=3 SV=1//2.50803e-11
Spo02338	3.5536	0.0073427	-//-
Spo15313	3.5379	0.011215	sp|Q8H1E4|RAP24_ARATH Ethylene-responsive transcription factor RAP2-4 OS=Arabidopsis thaliana OX=3702 GN=RAP2-4 PE=1 SV=1//1.87065e-55
Spo09634	3.4348	0.039853	sp|Q2RBJ6|P2C73_ORYSJ Probable protein phosphatase 2C 73 OS=Oryza sativa subsp. japonica OX=39947 GN=Os11g0109000 PE=2 SV=1//5.83472e-114
Spo22842	3.4301	0.013673	-//-
Spo11087	3.3807	5.69e-06	sp|P13934|LEA76_BRANA Late embryogenesis abundant protein 76 OS=Brassica napus OX=3708 PE=2 SV=2//3.53893e-25
Spo25308	3.3248	0.0079368	sp|Q9SMH2|TLP1_CASSA Thaumatin-like protein 1 OS=Castanea sativa OX=21020 GN=TL1 PE=2 SV=1//1.34931e-66
Spo13218	3.292	0.026798	-//-
Spo10422	3.2908	0.011745	sp|O65258|BAM2_ARATH Beta-amylase 2, chloroplastic OS=Arabidopsis thaliana OX=3702 GN=BAM2 PE=1 SV=2//9.68273e-07
Spo03956	3.2717	0.0036974	sp|Q9LZ99|EXPA9_ARATH Expansin-A9 OS=Arabidopsis thaliana OX=3702 GN=EXPA9 PE=2 SV=1//1.18257e-09
Spo24131	3.2598	0.018859	sp|Q9SCU8|BGA14_ARATH Beta-galactosidase 14 OS=Arabidopsis thaliana OX=3702 GN=BGAL14 PE=2 SV=2//0
Spo06785	3.239	0.004366	sp|O23349|AO1_ARATH Primary amine oxidase 1 OS=Arabidopsis thaliana OX=3702 GN=AO1 PE=1 SV=1//0
Spo20181	3.2385	0.018341	sp|Q9M2U5|CHI5_ARATH Endochitinase EP3 OS=Arabidopsis thaliana OX=3702 GN=EP3 PE=1 SV=1//1.23158e-107
Spo24097	3.1884	0.022233	sp|Q9LRR4|R13L1_ARATH Putative disease resistance RPP13-like protein 1 OS=Arabidopsis thaliana OX=3702 GN=RPPL1 PE=3 SV=1//2.12522e-07
Spo22176	3.1879	0.0078783	-//-
Spo05147	3.1839	0.034635	-//-
Spo06374	3.1787	0.015445	-//-
Spo21846	3.175	0.0034174	sp|A7NY33|PER4_VITVI Peroxidase 4 OS=Vitis vinifera OX=29760 GN=GSVIVT00023967001 PE=1 SV=1//2.43335e-156
Spo13898	3.1344	0.03497	sp|P93110|ACEA_CUCMA Isocitrate lyase OS=Cucurbita maxima OX=3661 PE=2 SV=1//0
Spo18452	3.1263	0.0049037	sp|P21885|SPEA_BACSU Arginine decarboxylase OS=Bacillus subtilis (strain 168) OX=224308 GN=speA PE=1 SV=2//4.26838e-80
Spo17639	3.1164	0.025229	-//-
Spo28429	3.0959	0.019722	sp|Q9SU35|ERLL1_ARATH pEARLI1-like lipid transfer protein 1 OS=Arabidopsis thaliana OX=3702 GN=AZI1 PE=1 SV=1//1.40741e-13
Spo19291	3.0825	0.0051643	sp|Q3KRG3|TSR2_DANRE Pre-rRNA-processing protein TSR2 homolog OS=Danio rerio OX=7955 GN=tsr2 PE=2 SV=1//3.13539e-11
Spo08792	3.0551	1.67e-09	sp|O24661|ASNS_TRIVS Asparagine synthetase [glutamine-hydrolyzing] OS=Triphysaria versicolor OX=64093 GN=AS PE=2 SV=3//0
Spo04318	3.04705	0.0066556	-//-
Spo21584	3.0286	0.033132	sp|Q84JL2|ODBA2_ARATH 2-oxoisovalerate dehydrogenase subunit alpha 2, mitochondrial OS=Arabidopsis thaliana OX=3702 GN=At5g09300 PE=1 SV=1//0
Spo08930	3.0188	0.033984	-//-
Spo06171	3.0083	0.002131	-//-
Spo04171	3.0066	0.036113	sp|Q9SIT5|CHX15_ARATH Cation/H(+) antiporter 15 OS=Arabidopsis thaliana OX=3702 GN=CHX15 PE=2 SV=1//0
Spo05333	2.9518	0.005143	-//-
Spo04489	2.94856	0.0088189	sp|Q9SAK8|CHX2_ARATH Cation/H(+) antiporter 2 OS=Arabidopsis thaliana OX=3702 GN=CHX2 PE=2 SV=1//7.24306e-164
Spo04842	2.9442	0.0031812	sp|P17859|AMYA_VIGMU Alpha-amylase OS=Vigna mungo OX=3915 GN=AMY1.1 PE=2 SV=1//0
Spo24109	2.8589	0.046682	sp|Q8GX86|PME21_ARATH Probable pectinesterase/pectinesterase inhibitor 21 OS=Arabidopsis thaliana OX=3702 GN=PME21 PE=2 SV=2//1.51442e-168
Spo23518	2.8473	0.019654	sp|Q94BU8|GSDA_ARATH Guanosine deaminase OS=Arabidopsis thaliana OX=3702 GN=GSDA PE=1 SV=1//6.43274e-89
Spo23172	2.8318	0.00091664	-//-
Spo17788	2.8285	0.04838	sp|O65472|CRK12_ARATH Putative cysteine-rich receptor-like protein kinase 12 OS=Arabidopsis thaliana OX=3702 GN=CRK12 PE=3 SV=3//3.69547e-12
Spo05734	2.7681	0.019932	sp|Q9LTW4|NANA_ARATH Aspartic proteinase NANA, chloroplast OS=Arabidopsis thaliana OX=3702 GN=NANA PE=1 SV=1//7.84264e-95
Spo18631	2.7633	0.0149	sp|Q8GX86|PME21_ARATH Probable pectinesterase/pectinesterase inhibitor 21 OS=Arabidopsis thaliana OX=3702 GN=PME21 PE=2 SV=2//2.63474e-33
Spo11108	2.7163	0.017781	sp|Q10PW9|MST4_ORYSJ Sugar transport protein MST4 OS=Oryza sativa subsp. japonica OX=39947 GN=MST4 PE=1 SV=1//2.44822e-25
Spo22719	2.7156	6.21e-08	-//-
Spo01708	2.7079	0.023828	-//-
Spo16172	2.7049	0.0018193	sp|Q949X0|ADS3_ARATH Palmitoyl-monogalactosyldiacylglycerol delta-7 desaturase, chloroplastic OS=Arabidopsis thaliana OX=3702 GN=ADS3 PE=1 SV=2//5.52467e-148
Spo11029	2.691	0.00082566	sp|Q9FLC0|PER52_ARATH Peroxidase 52 OS=Arabidopsis thaliana OX=3702 GN=PER52 PE=2 SV=1//4.96519e-128
Spo06535	2.6742	0.029525	sp|Q9LX73|UFL1_ARATH E3 UFM1-protein ligase 1 homolog OS=Arabidopsis thaliana OX=3702 GN=At3g46220 PE=1 SV=1//4.19498e-08
Spo26456	2.6508	0.047173	sp|F8WLS6|UGT6_CATRO 7-deoxyloganetin glucosyltransferase OS=Catharanthus roseus OX=4058 GN=UGT85A23 PE=1 SV=1//3.06384e-32
Spo01331	2.6337	0.011755	-//-
Spo20486	2.5894	0.022154	sp|Q9SA65|CAP4_ARATH Putative clathrin assembly protein At1g03050 OS=Arabidopsis thaliana OX=3702 GN=At1g03050 PE=2 SV=1//2.74505e-180
Spo17628	2.5875	0.0041235	sp|Q94KD8|BXL2_ARATH Probable beta-D-xylosidase 2 OS=Arabidopsis thaliana OX=3702 GN=BXL2 PE=2 SV=1//6.58553e-156
Spo20446	2.5527	6.82e-15	sp|Q9SCW1|BGAL1_ARATH Beta-galactosidase 1 OS=Arabidopsis thaliana OX=3702 GN=BGAL1 PE=2 SV=1//0
Spo25832	2.54712	0.029928	sp|Q9SZL7|FRS9_ARATH Protein FAR1-RELATED SEQUENCE 9 OS=Arabidopsis thaliana OX=3702 GN=FRS9 PE=2 SV=2//1.05988e-25
Spo24383	2.53987	0.030234	sp|P15722|PLY59_SOLLC Probable pectate lyase P59 OS=Solanum lycopersicum OX=4081 GN=LAT59 PE=2 SV=1//0
Spo16696	2.5383	0.0053541	sp|P17432|MASY_GOSHI Malate synthase, glyoxysomal OS=Gossypium hirsutum OX=3635 PE=2 SV=1//0
Spo15389	2.5374	0.040848	-//-
Spo08219	2.4997	1.39e-08	sp|F4JRB0|HHO5_ARATH Transcription factor HHO5 OS=Arabidopsis thaliana OX=3702 GN=HHO5 PE=1 SV=1//1.26511e-41
Spo21705	2.4843	0.0025287	-//-
Spo04048	2.4715	0.0086723	sp|Q9FGH6|CHX25_ARATH Cation/H(+) antiporter 25 OS=Arabidopsis thaliana OX=3702 GN=CHX25 PE=2 SV=1//2.69079e-07
Spo05865	2.4569	9.58e-12	sp|Q9LK64|AB3C_ARATH ABC transporter C family member 3 OS=Arabidopsis thaliana OX=3702 GN=ABCC3 PE=1 SV=1//1.54765e-10
Spo23706	2.45632	0.037317	sp|F4I131|NET2B_ARATH Protein NETWORKED 2B OS=Arabidopsis thaliana OX=3702 GN=NET2B PE=3 SV=1//9.72403e-139
Spo22584	2.4537	4.03e-12	sp|Q9SWG0|IVD_ARATH Isovaleryl-CoA dehydrogenase, mitochondrial OS=Arabidopsis thaliana OX=3702 GN=IVD PE=1 SV=2//0
Spo05149	2.4522	0.00072927	-//-
Spo04172	2.449	0.017794	sp|Q9LPL5|ODBA1_ARATH 2-oxoisovalerate dehydrogenase subunit alpha 1, mitochondrial OS=Arabidopsis thaliana OX=3702 GN=At1g21400 PE=2 SV=1//0
Spo08971	2.4411	0.012342	-//-
Spo01608	2.4351	0.03174	-//-
Spo06826	2.4143	2.98e-05	sp|F4KFT7|TENAC_ARATH Bifunctional TH2 protein, mitochondrial OS=Arabidopsis thaliana OX=3702 GN=TH2 PE=1 SV=1//1.56945e-10
Spo23108	2.4054	0.0027154	sp|O02414|DYL1_HELCR Dynein light chain LC6, flagellar outer arm OS=Heliocidaris crassispina OX=1043166 PE=3 SV=1//7.0696e-20
Spo21518	2.4038	8.82e-12	sp|P38279|YPQ3_YEAST Probable vacuolar amino acid transporter YPQ3 OS=Saccharomyces cerevisiae (strain ATCC 204508 / S288c) OX=559292 GN=RTC2 PE=1 SV=1//1.17427e-07
Spo06262	2.3974	1.32e-05	sp|Q9FGY1|BXL1_ARATH Beta-D-xylosidase 1 OS=Arabidopsis thaliana OX=3702 GN=BXL1 PE=1 SV=1//0
Spo15157	2.3856	0.014176	-//-
Spo25241	2.2997	0.0035197	sp|Q9FL12|DEGP9_ARATH Protease Do-like 9 OS=Arabidopsis thaliana OX=3702 GN=DEGP9 PE=1 SV=1//2.52913e-40
Spo08072	2.2882	0.00024107	sp|Q84V83|LAR_DESUN Leucoanthocyanidin reductase OS=Desmodium uncinatum OX=225101 GN=LAR PE=1 SV=1//4.33611e-142
Spo05503	2.2778	0.005025	sp|Q8VZG2|HSR4_ARATH Protein HYPER-SENSITIVITY-RELATED 4 OS=Arabidopsis thaliana OX=3702 GN=HSR4 PE=2 SV=1//3.01794e-118
Spo22568	2.2411	0.020964	sp|Q9SZL8|FRS5_ARATH Protein FAR1-RELATED SEQUENCE 5 OS=Arabidopsis thaliana OX=3702 GN=FRS5 PE=1 SV=1//1.97048e-17
Spo14297	2.2288	0.00042327	sp|Q9M0X5|CRK25_ARATH Cysteine-rich receptor-like protein kinase 25 OS=Arabidopsis thaliana OX=3702 GN=CRK25 PE=3 SV=1//2.01223e-48
Spo28028	2.2103	0.00085568	sp|P83595|ITRY_PHAVA Trypsin inhibitor BvTI OS=Phanera variegata OX=167791 PE=1 SV=1//1.93618e-18
Spo21241	2.1871	0.011314	sp|Q7XHI9|BH084_ARATH Transcription factor bHLH84 OS=Arabidopsis thaliana OX=3702 GN=BHLH84 PE=1 SV=1//1.06674e-48
Spo25475	2.1681	0.038917	sp|Q9SZL8|FRS5_ARATH Protein FAR1-RELATED SEQUENCE 5 OS=Arabidopsis thaliana OX=3702 GN=FRS5 PE=1 SV=1//1.3605e-61
Spo24447	2.1391	0.00010576	-//-
Spo14130	2.139	1.73e-11	sp|P24805|TSJT1_TOBAC Stem-specific protein TSJT1 OS=Nicotiana tabacum OX=4097 GN=TSJT1 PE=2 SV=1//1.09847e-26
Spo22847	2.1384	0.0022135	-//-
Spo24769	2.1323	0.030625	-//-
Spo13600	2.1197	0.01049	-//-
Spo01907	2.1132	0.0023127	sp|O48716|JGB_ARATH Protein JINGUBANG OS=Arabidopsis thaliana OX=3702 GN=JGB PE=1 SV=1//2.79999e-79
Spo17810	2.1107	3.93e-07	sp|P32045|PRP2_SOLLC Pathogenesis-related protein P2 OS=Solanum lycopersicum OX=4081 PE=2 SV=1//5.76575e-56
Spo23325	2.1103	9.39e-11	sp|Q9XG99|KPRS2_SPIOL Ribose-phosphate pyrophosphokinase 2, chloroplastic OS=Spinacia oleracea OX=3562 GN=PRS2 PE=2 SV=1//0
Spo14298	2.0962	0.00075345	sp|Q8S9L6|CRK29_ARATH Cysteine-rich receptor-like protein kinase 29 OS=Arabidopsis thaliana OX=3702 GN=CRK29 PE=2 SV=1//2.53191e-122
Spo07627	2.0944	9.28e-05	sp|Q9STK7|C71AQ_ARATH Cytochrome P450 71A26 OS=Arabidopsis thaliana OX=3702 GN=CYP71A26 PE=3 SV=1//4.30987e-170
Spo18634	2.0886	0.022516	-//-
Spo06636	2.0726	0.017781	-//-
Spo11774	2.0476	0.027801	sp|Q9LZT4|EXLA1_ARATH Expansin-like A1 OS=Arabidopsis thaliana OX=3702 GN=EXLA1 PE=2 SV=1//1.893e-95
Spo03611	2.0408	0.02715	-//-
Spo02348	2.02	0.0063429	sp|Q42523|MCCA_ARATH Methylcrotonoyl-CoA carboxylase subunit alpha, mitochondrial OS=Arabidopsis thaliana OX=3702 GN=MCCA PE=1 SV=2//0
Spo06536	2.0105	0.049425	-//-
Spo23722	1.9979	0.00014609	sp|Q5R8J8|DNJB4_PONAB DnaJ homolog subfamily B member 4 OS=Pongo abelii OX=9601 GN=DNAJB4 PE=2 SV=1//3.84828e-32
Spo02053	1.9805	0.0081381	sp|Q8RWZ5|SD25_ARATH G-type lectin S-receptor-like serine/threonine-protein kinase SD2-5 OS=Arabidopsis thaliana OX=3702 GN=SD25 PE=1 SV=1//0
Spo08791	1.9453	0.0019098	-//-
Spo02832	1.9241	5.5e-05	sp|P93836|HPPD_ARATH 4-hydroxyphenylpyruvate dioxygenase OS=Arabidopsis thaliana OX=3702 GN=HPD PE=1 SV=2//0
Spo09152	1.9208	1.89e-09	sp|Q38853|STR15_ARATH Rhodanese-like domain-containing protein 15, chloroplastic OS=Arabidopsis thaliana OX=3702 GN=STR15 PE=2 SV=1//6.06568e-45
Spo13067	1.9111	0.0018227	-//-
Spo02252	1.902	1.98e-09	sp|Q9GKX6|GALM_PIG Aldose 1-epimerase OS=Sus scrofa OX=9823 GN=GALM PE=2 SV=1//1.84176e-93
Spo10400	1.8927	0.01418	sp|Q0WN69|KN14P_ARATH Kinesin-like protein KIN-14P OS=Arabidopsis thaliana OX=3702 GN=KIN14P PE=2 SV=1//0
Spo20832	1.8887	0.0073065	-//-
Spo05994	1.8855	1.44e-08	-//-
Spo25739	1.8772	1.94e-07	-//-
Spo11510	1.8701	6.18e-05	-//-
Spo23245	1.8626	0.00012807	sp|Q9FN30|TAT2_ARATH Probable aminotransferase TAT2 OS=Arabidopsis thaliana OX=3702 GN=At5g53970 PE=2 SV=1//7.30899e-169
Spo06192	1.8367	3.76e-05	sp|Q9FYS5|HMGYA_MAIZE HMG-Y-related protein A OS=Zea mays OX=4577 GN=HMGIY2 PE=1 SV=1//8.88351e-13
Spo25052	1.8268	7.11e-08	sp|O22854|ETFQO_ARATH Electron transfer flavoprotein-ubiquinone oxidoreductase, mitochondrial OS=Arabidopsis thaliana OX=3702 GN=ETFQO PE=2 SV=1//0
Spo22594	1.826	3.18e-08	sp|Q8LGG8|USPAL_ARATH Universal stress protein A-like protein OS=Arabidopsis thaliana OX=3702 GN=At3g01520 PE=1 SV=2//2.91136e-17
Spo00735	1.8253	0.001151	sp|B0M3E8|UGE1_PEA Bifunctional UDP-glucose 4-epimerase and UDP-xylose 4-epimerase 1 OS=Pisum sativum OX=3888 GN=UGE1 PE=1 SV=2//0
Spo22599	1.8231	9.56e-05	-//-
Spo18414	1.8203	0.00023582	sp|O23461|ARAK_ARATH L-arabinokinase OS=Arabidopsis thaliana OX=3702 GN=ARA1 PE=1 SV=1//0
Spo13531	1.8138	0.0003332	sp|Q94KL8|SILD_PODPE Secoisolariciresinol dehydrogenase (Fragment) OS=Podophyllum peltatum OX=35933 PE=1 SV=1//1.21688e-78
Spo19539	1.7971	0.0033323	sp|Q8L799|MIOX1_ARATH Inositol oxygenase 1 OS=Arabidopsis thaliana OX=3702 GN=MIOX1 PE=2 SV=1//3.12881e-172
Spo11075	1.7966	0.0021894	sp|Q9LW62|CKL10_ARATH Casein kinase 1-like protein 10 OS=Arabidopsis thaliana OX=3702 GN=CKL10 PE=2 SV=1//5.33555e-39
Spo05963	1.7956	0.005794	sp|Q9XFH3|MAD2_MAIZE Mitotic spindle checkpoint protein MAD2 OS=Zea mays OX=4577 GN=MAD2 PE=2 SV=1//4.99309e-122
Spo25482	1.7953	0.0062482	sp|Q8VYS0|RD19D_ARATH Probable cysteine protease RD19D OS=Arabidopsis thaliana OX=3702 GN=RD19D PE=2 SV=1//8.98562e-167
Spo21551	1.7855	0.041093	sp|P09189|HSP7C_PETHY Heat shock cognate 70 kDa protein OS=Petunia hybrida OX=4102 GN=HSP70 PE=2 SV=1//1.13713e-147
Spo10449	1.7847	3.72e-08	sp|P92942|CLCB_ARATH Chloride channel protein CLC-b OS=Arabidopsis thaliana OX=3702 GN=CLC-B PE=1 SV=1//0
Spo20228	1.7735	0.0016203	sp|Q01417|PM1_SOYBN 18 kDa seed maturation protein OS=Glycine max OX=3847 GN=GMPM1 PE=2 SV=1//1.9422e-20
Spo04942	1.7591	0.0070078	sp|Q38847|AGL15_ARATH Agamous-like MADS-box protein AGL15 OS=Arabidopsis thaliana OX=3702 GN=AGL15 PE=1 SV=1//1.91517e-23
Spo12106	1.7579	1.11e-07	-//-
Spo08783	1.7464	1.33e-05	sp|Q94BN0|BT2_ARATH BTB/POZ and TAZ domain-containing protein 2 OS=Arabidopsis thaliana OX=3702 GN=BT2 PE=1 SV=1//4.64642e-126
Spo07635	1.7418	0.040948	sp|Q9STK9|C71AO_ARATH Cytochrome P450 71A24 OS=Arabidopsis thaliana OX=3702 GN=CYP71A24 PE=2 SV=3//3.24737e-158
Spo08607	1.7363	0.0080244	sp|Q6DBR9|KXDL1_DANRE KxDL motif-containing protein 1 OS=Danio rerio OX=7955 GN=kxd1 PE=2 SV=1//1.02495e-08
Spo04129	1.7152	7.1e-07	-//-
Spo18099	1.7138	0.0052639	-//-
Spo16506	1.6954	0.0078429	sp|Q8SVY9|Y3G1_ENCCU Uncharacterized protein ECU03_1610 OS=Encephalitozoon cuniculi (strain GB-M1) OX=284813 GN=ECU03_1610 PE=1 SV=1//1.08342e-08
Spo06643	1.6774	0.018956	sp|Q9FE06|EXOL2_ARATH Protein EXORDIUM-like 2 OS=Arabidopsis thaliana OX=3702 GN=EXL2 PE=2 SV=1//1.71309e-138
Spo01088	1.6713	0.00016057	sp|Q9SRN0|NHL1_ARATH NDR1/HIN1-like protein 1 OS=Arabidopsis thaliana OX=3702 GN=NHL1 PE=2 SV=1//1.3196e-11
Spo04763	1.6693	0.00038863	sp|Q8LEV3|Y2060_ARATH BTB/POZ domain-containing protein At2g30600 OS=Arabidopsis thaliana OX=3702 GN=At2g30600/At2g30610 PE=2 SV=1//0
Spo07625	1.6506	0.0091442	sp|P37118|C71A2_SOLME Cytochrome P450 71A2 OS=Solanum melongena OX=4111 GN=CYP71A2 PE=2 SV=1//4.4436e-45
Spo11439	1.6404	0.030156	sp|P17641|PRS1_SOLTU Pathogenesis-related protein STH-21 OS=Solanum tuberosum OX=4113 GN=STH-21 PE=2 SV=1//9.22954e-36
Spo18565	1.628	1.79e-06	sp|Q9C6I6|ETFA_ARATH Electron transfer flavoprotein subunit alpha, mitochondrial OS=Arabidopsis thaliana OX=3702 GN=ETFA PE=1 SV=1//2.13752e-147
Spo10653	1.6186	0.00079181	sp|Q6NKP9|AMSH2_ARATH AMSH-like ubiquitin thioesterase 2 OS=Arabidopsis thaliana OX=3702 GN=AMSH2 PE=2 SV=1//6.59527e-91
Spo26899	1.6175	0.0032211	sp|Q9LQ10|1A110_ARATH Probable aminotransferase ACS10 OS=Arabidopsis thaliana OX=3702 GN=ACS10 PE=1 SV=1//0
Spo12403	1.5994	0.0063492	sp|O80452|AMPD_ARATH AMP deaminase OS=Arabidopsis thaliana OX=3702 GN=AMPD PE=1 SV=2//0
Spo05852	1.5943	0.0089066	-//-
Spo20380	1.5891	0.030539	-//-
Spo04720	1.5846	6.3e-06	sp|Q8W1E3|CDF1_ARATH Cyclic dof factor 1 OS=Arabidopsis thaliana OX=3702 GN=CDF1 PE=1 SV=2//1.69521e-13
Spo11736	1.5771	0.014009	sp|Q8S950|KN7A_TOBAC Kinesin-like protein NACK1 OS=Nicotiana tabacum OX=4097 GN=NACK1 PE=1 SV=1//0
Spo13905	1.5735	1.27e-05	-//-
Spo04831	1.5727	5.91e-07	sp|F4JTP5|STY46_ARATH Serine/threonine-protein kinase STY46 OS=Arabidopsis thaliana OX=3702 GN=STY46 PE=1 SV=1//0
Spo05993	1.5676	7.34e-07	sp|Q9CAG8|FBK28_ARATH F-box/kelch-repeat protein At1g67480 OS=Arabidopsis thaliana OX=3702 GN=At1g67480 PE=2 SV=1//9.88033e-162
Spo01842	1.5669	0.019514	-//-
Spo09180	1.5646	9.76e-06	sp|O64654|TRL11_ARATH Thioredoxin-like 1-1, chloroplastic OS=Arabidopsis thaliana OX=3702 GN=At1g08570 PE=2 SV=1//5.84409e-103
Spo22055	1.5575	5.67e-06	sp|Q0WM29|MMSA_ARATH Methylmalonate-semialdehyde dehydrogenase [acylating], mitochondrial OS=Arabidopsis thaliana OX=3702 GN=ALDH6B2 PE=1 SV=2//0
Spo16507	1.5488	0.033552	-//-
Spo22463	1.5457	0.00035441	sp|A4YGN0|SUCD_METS5 Succinate-semialdehyde dehydrogenase (acetylating) OS=Metallosphaera sedula (strain ATCC 51363 / DSM 5348 / JCM 9185 / NBRC 15509 / TH2) OX=399549 GN=Msed_1424 PE=1 SV=1//3.15288e-71
Spo15714	1.5363	0.048096	sp|Q9LYG9|MSL10_ARATH Mechanosensitive ion channel protein 10 OS=Arabidopsis thaliana OX=3702 GN=MSL10 PE=1 SV=1//3.21887e-24
Spo07860	1.533	0.00050488	sp|P21885|SPEA_BACSU Arginine decarboxylase OS=Bacillus subtilis (strain 168) OX=224308 GN=speA PE=1 SV=2//2.65782e-68
Spo17596	1.5326	0.015649	sp|F4I8F9|BH160_ARATH Transcription factor bHLH160 OS=Arabidopsis thaliana OX=3702 GN=BHLH160 PE=3 SV=1//8.11549e-25
Spo21658	1.5315	1.84e-06	sp|O65583|UKL4_ARATH Uridine kinase-like protein 4 OS=Arabidopsis thaliana OX=3702 GN=UKL4 PE=2 SV=2//0
Spo08137	1.5305	0.0056412	sp|C0LGJ1|Y1743_ARATH Probable LRR receptor-like serine/threonine-protein kinase At1g74360 OS=Arabidopsis thaliana OX=3702 GN=At1g74360 PE=1 SV=1//0
Spo14196	1.5274	2.64e-05	-//-
Spo06749	1.5258	0.021839	-//-
Spo26834	1.5242	1.91e-06	sp|Q940M2|AGT21_ARATH Alanine--glyoxylate aminotransferase 2 homolog 1, mitochondrial OS=Arabidopsis thaliana OX=3702 GN=AGT2 PE=1 SV=1//0
Spo07648	1.5231	0.003499	-//-
Spo06373	1.5198	0.040505	sp|Q5SVZ6|ZMYM1_HUMAN Zinc finger MYM-type protein 1 OS=Homo sapiens OX=9606 GN=ZMYM1 PE=1 SV=1//4.36603e-17
Spo09872	1.5166	0.013239	sp|Q8GWG2|TPPH_ARATH Probable trehalose-phosphate phosphatase H OS=Arabidopsis thaliana OX=3702 GN=TPPH PE=2 SV=1//1.15212e-147
Spo10239	1.5166	1.4e-05	sp|Q8VZR6|INT1_ARATH Inositol transporter 1 OS=Arabidopsis thaliana OX=3702 GN=INT1 PE=1 SV=1//0
Spo14111	1.4975	0.00032214	sp|Q8VWF6|SSL3_ARATH Protein STRICTOSIDINE SYNTHASE-LIKE 3 OS=Arabidopsis thaliana OX=3702 GN=SSL3 PE=2 SV=1//0
Spo12227	1.4937	0.00011092	sp|P35694|XTH2_SOYBN Xyloglucan endotransglucosylase/hydrolase 2 OS=Glycine max OX=3847 PE=2 SV=1//1.19608e-65
Spo05581	1.4883	0.0014383	sp|Q6WNQ8|C81E8_MEDTR Cytochrome P450 81E8 OS=Medicago truncatula OX=3880 GN=CYP81E8 PE=2 SV=1//1.18157e-137
Spo01067	1.486	0.0041173	-//-
Spo14126	1.4851	0.01094	sp|P93147|C81E1_GLYEC Isoflavone 2&apos;-hydroxylase OS=Glycyrrhiza echinata OX=46348 GN=CYP81E1 PE=1 SV=2//5.83019e-126
Spo19070	1.4827	0.0013544	sp|Q9LSW8|ETFB_ARATH Electron transfer flavoprotein subunit beta, mitochondrial OS=Arabidopsis thaliana OX=3702 GN=ETFB PE=1 SV=1//6.77052e-144
Spo22537	1.4719	0.001259	sp|O23208|ATB40_ARATH Homeobox-leucine zipper protein ATHB-40 OS=Arabidopsis thaliana OX=3702 GN=ATHB-40 PE=2 SV=3//2.53919e-49
Spo28435	1.4506	0.019723	sp|Q9SND9|Y3028_ARATH Uncharacterized acetyltransferase At3g50280 OS=Arabidopsis thaliana OX=3702 GN=At3g50280 PE=3 SV=1//3.65409e-69
Spo18120	1.4329	4.81e-05	sp|Q9FX99|Y1497_ARATH Probable receptor-like protein kinase At1g49730 OS=Arabidopsis thaliana OX=3702 GN=At1g49730 PE=2 SV=1//0
Spo14968	1.4291	0.02523	sp|Q9SMZ4|AASS_ARATH Alpha-aminoadipic semialdehyde synthase OS=Arabidopsis thaliana OX=3702 GN=LKR/SDH PE=1 SV=1//0
Spo08042	1.4273	0.031692	sp|F4IAR2|KN14O_ARATH Kinesin-like protein KIN-14O OS=Arabidopsis thaliana OX=3702 GN=KIN14O PE=3 SV=1//7.05129e-37
Spo01730	1.4197	0.030618	sp|Q96449|DMC1_SOYBN Meiotic recombination protein DMC1 homolog OS=Glycine max OX=3847 PE=2 SV=1//0
Spo20945	1.415	0.0042321	-//-
Spo24185	1.4137	0.022215	-//-
Spo11957	1.4108	0.048803	-//-
Spo12848	1.4093	0.01843	sp|O82380|PP175_ARATH Pentatricopeptide repeat-containing protein At2g29760, chloroplastic OS=Arabidopsis thaliana OX=3702 GN=PCMP-H33 PE=2 SV=1//6.3013e-142
Spo18500	1.4081	0.00010629	sp|Q9FK43|SIP12_ARATH Probable aquaporin SIP1-2 OS=Arabidopsis thaliana OX=3702 GN=SIP1-2 PE=2 SV=1//2.89801e-12
Spo22388	1.4063	1.33e-05	sp|Q9FLU5|HIP9_ARATH Heavy metal-associated isoprenylated plant protein 9 OS=Arabidopsis thaliana OX=3702 GN=HIPP09 PE=2 SV=1//4.25179e-13
Spo09720	1.401	0.00013637	sp|O23553|BAM3_ARATH Beta-amylase 3, chloroplastic OS=Arabidopsis thaliana OX=3702 GN=BAM3 PE=1 SV=3//0
Spo14161	1.3837	0.0034909	sp|O49636|MPC4_ARATH Mitochondrial pyruvate carrier 4 OS=Arabidopsis thaliana OX=3702 GN=MPC4 PE=3 SV=1//4.23019e-39
Spo10192	1.3833	2.45e-05	-//-
Spo08707	1.3786	0.00064889	sp|A1AM21|RL9_PELPD 50S ribosomal protein L9 OS=Pelobacter propionicus (strain DSM 2379 / NBRC 103807 / OttBd1) OX=338966 GN=rplI PE=3 SV=1//4.14999e-06
Spo23222	1.3694	0.016655	sp|Q17TI5|BRX_ARATH Protein BREVIS RADIX OS=Arabidopsis thaliana OX=3702 GN=BRX PE=1 SV=2//1.66599e-130
Spo12226	1.369	0.00088991	sp|P35694|XTH2_SOYBN Xyloglucan endotransglucosylase/hydrolase 2 OS=Glycine max OX=3847 PE=2 SV=1//2.85717e-55
Spo19484	1.367	0.01891	sp|Q41350|OLP1_SOLLC Osmotin-like protein OS=Solanum lycopersicum OX=4081 PE=1 SV=1//3.98524e-57
Spo25073	1.3658	0.012507	sp|F4J1Q9|AVT1I_ARATH Amino acid transporter AVT1I OS=Arabidopsis thaliana OX=3702 GN=AVT1I PE=3 SV=1//5.48707e-149
Spo21917	1.3507	5.91e-05	-//-
Spo20595	1.3436	0.00052845	sp|Q9FFB6|ZFP34_ARATH E3 ubiquitin-protein ligase RZFP34 OS=Arabidopsis thaliana OX=3702 GN=RZPF34 PE=1 SV=1//5.7409e-118
Spo18932	1.342	0.0055056	sp|Q76CU2|PDR1_TOBAC Pleiotropic drug resistance protein 1 OS=Nicotiana tabacum OX=4097 GN=PDR1 PE=2 SV=1//0
Spo03303	1.3351	0.0168	-//-
Spo21150	1.3302	0.026463	sp|Q9M7Z1|ODB2_ARATH Lipoamide acyltransferase component of branched-chain alpha-keto acid dehydrogenase complex, mitochondrial OS=Arabidopsis thaliana OX=3702 GN=BCE2 PE=1 SV=1//2.68802e-170
Spo09922	1.3299	7.88e-05	-//-
Spo17610	1.3275	0.0075718	-//-
Spo24050	1.3253	0.038762	sp|Q6NKX1|PROD2_ARATH Proline dehydrogenase 2, mitochondrial OS=Arabidopsis thaliana OX=3702 GN=POX2 PE=2 SV=1//1.03742e-174
Spo07285	1.3146	0.010386	sp|P32024|JI23_HORVU 23 kDa jasmonate-induced protein OS=Hordeum vulgare OX=4513 PE=2 SV=1//9.08242e-27
Spo00546	1.3134	0.00036755	sp|Q8GV43|PLCD6_ARATH Phosphoinositide phospholipase C 6 OS=Arabidopsis thaliana OX=3702 GN=PLC6 PE=2 SV=2//0
Spo24644	1.313	0.027706	sp|Q9M5J8|PGIP2_ARATH Polygalacturonase inhibitor 2 OS=Arabidopsis thaliana OX=3702 GN=PGIP2 PE=2 SV=2//1.47042e-59
Spo22260	1.3094	0.0010507	-//-
Spo24984	1.3091	5.16e-05	sp|O80644|ACR9_ARATH ACT domain-containing protein ACR9 OS=Arabidopsis thaliana OX=3702 GN=ACR9 PE=2 SV=1//3.87776e-170
Spo14168	1.3076	0.0323	-//-
Spo22718	1.3041	0.00018412	sp|B5X4Z4|NAGS2_ARATH Probable amino-acid acetyltransferase NAGS2, chloroplastic OS=Arabidopsis thaliana OX=3702 GN=NAGS2 PE=1 SV=1//0
Spo22734	1.3039	3.68e-05	sp|Q4V9P0|SAMC_DANRE S-adenosylmethionine mitochondrial carrier protein OS=Danio rerio OX=7955 GN=slc25a26 PE=2 SV=1//8.79482e-29
Spo22879	1.3031	0.00011605	sp|O64654|TRL11_ARATH Thioredoxin-like 1-1, chloroplastic OS=Arabidopsis thaliana OX=3702 GN=At1g08570 PE=2 SV=1//3.31653e-102
Spo23177	1.3003	0.00032395	sp|Q96520|PER12_ARATH Peroxidase 12 OS=Arabidopsis thaliana OX=3702 GN=PER12 PE=1 SV=1//1.99877e-138
Spo26175	1.2924	0.019113	-//-
Spo06093	1.2884	0.0079284	-//-
Spo25141	1.2832	0.00045064	sp|Q96289|ZAT10_ARATH Zinc finger protein ZAT10 OS=Arabidopsis thaliana OX=3702 GN=ZAT10 PE=2 SV=1//5.19115e-42
Spo12594	1.2828	0.00031894	sp|Q9SG80|ASD1_ARATH Alpha-L-arabinofuranosidase 1 OS=Arabidopsis thaliana OX=3702 GN=ASD1 PE=1 SV=1//0
Spo11936	1.2789	0.012115	-//-
Spo23775	1.275	8.31e-05	sp|Q75LR7|SAPK1_ORYSJ Serine/threonine-protein kinase SAPK1 OS=Oryza sativa subsp. japonica OX=39947 GN=SAPK1 PE=1 SV=1//0
Spo02017	1.2738	0.00066151	sp|Q8H5N9|PIP21_ORYSJ Probable aquaporin PIP2-1 OS=Oryza sativa subsp. japonica OX=39947 GN=PIP2-1 PE=2 SV=1//9.99361e-159
Spo20632	1.2647	0.00097493	sp|A2YNT8|SAPK2_ORYSI Serine/threonine-protein kinase SAPK2 OS=Oryza sativa subsp. indica OX=39946 GN=SAPK2 PE=2 SV=2//1.7894e-179
Spo04590	1.2619	0.023382	-//-
Spo10360	1.2587	0.017225	sp|O26373|Y273_METTH UPF0098 protein MTH_273 OS=Methanothermobacter thermautotrophicus (strain ATCC 29096 / DSM 1053 / JCM 10044 / NBRC 100330 / Delta H) OX=187420 GN=MTH_273 PE=3 SV=1//1.45018e-22
Spo13164	1.2573	0.0022128	sp|Q9FL28|FLS2_ARATH LRR receptor-like serine/threonine-protein kinase FLS2 OS=Arabidopsis thaliana OX=3702 GN=FLS2 PE=1 SV=1//1.97349e-46
Spo08813	1.2572	5.53e-05	sp|Q9FGR7|PP426_ARATH Pentatricopeptide repeat-containing protein At5g50280, chloroplastic OS=Arabidopsis thaliana OX=3702 GN=EMB1006 PE=2 SV=1//0
Spo07649	1.2562	0.027491	sp|Q6NPP4|CMTA2_ARATH Calmodulin-binding transcription activator 2 OS=Arabidopsis thaliana OX=3702 GN=CAMTA2 PE=1 SV=1//1.9324e-13
Spo19843	1.2547	4.65e-05	sp|Q07511|FDH_SOLTU Formate dehydrogenase, mitochondrial OS=Solanum tuberosum OX=4113 GN=FDH1 PE=1 SV=2//2.78369e-157
Spo19406	1.249	0.00012039	-//-
Spo19773	1.2489	6.06e-05	sp|Q8LBB2|KING1_ARATH SNF1-related protein kinase regulatory subunit gamma-1 OS=Arabidopsis thaliana OX=3702 GN=KING1 PE=1 SV=2//0
Spo13173	1.247	0.00015111	sp|Q9LEC8|DHEB_NICPL Glutamate dehydrogenase B OS=Nicotiana plumbaginifolia OX=4092 GN=GDHB PE=2 SV=1//0
Spo00141	1.2466	0.0035784	sp|Q8W1D5|CIPKP_ARATH CBL-interacting serine/threonine-protein kinase 25 OS=Arabidopsis thaliana OX=3702 GN=CIPK25 PE=2 SV=1//4.78629e-122
Spo25907	1.2407	0.013479	sp|Q84V22|PSD1_ARATH Phosphatidylserine decarboxylase proenzyme 1, mitochondrial OS=Arabidopsis thaliana OX=3702 GN=PSD1 PE=2 SV=1//0
Spo18808	1.2328	0.02312	sp|Q9LXI7|PPA20_ARATH Probable purple acid phosphatase 20 OS=Arabidopsis thaliana OX=3702 GN=PAP20 PE=2 SV=1//0
Spo12164	1.2317	0.0052205	sp|Q949P1|ABAH1_ARATH Abscisic acid 8&apos;-hydroxylase 1 OS=Arabidopsis thaliana OX=3702 GN=CYP707A1 PE=2 SV=1//0
Spo06490	1.2309	0.0049616	sp|O65554|CIPK6_ARATH CBL-interacting serine/threonine-protein kinase 6 OS=Arabidopsis thaliana OX=3702 GN=CIPK6 PE=1 SV=1//1.33852e-156
Spo26436	1.23	0.00081313	sp|O81862|CHIC_ARATH Class V chitinase OS=Arabidopsis thaliana OX=3702 GN=ChiC PE=1 SV=1//1.85243e-112
Spo22411	1.2268	6.8e-05	sp|F4KFM8|LEA65_ARATH Late embryogenesis abundant protein At5g17165 OS=Arabidopsis thaliana OX=3702 GN=At5g17165 PE=3 SV=1//9.03849e-18
Spo10751	1.223	0.0020825	sp|P27141|CAHC_TOBAC Carbonic anhydrase, chloroplastic OS=Nicotiana tabacum OX=4097 PE=2 SV=1//1.37791e-122
Spo21587	1.2088	0.00042749	sp|Q9LPL4|SKP2A_ARATH F-box protein SKP2A OS=Arabidopsis thaliana OX=3702 GN=SKP2A PE=1 SV=1//5.88267e-167
Spo10353	1.2048	0.0086644	-//-
Spo19099	1.2018	0.00026908	sp|Q9FJF4|MBD7_ARATH Methyl-CpG-binding domain-containing protein 7 OS=Arabidopsis thaliana OX=3702 GN=MBD7 PE=1 SV=1//3.45113e-26
Spo10631	1.1951	0.0051237	-//-
Spo15814	1.1909	0.024011	-//-
Spo05916	1.1903	0.0079213	-//-
Spo14055	1.1851	0.0069056	sp|Q9SGS5|Y1607_ARATH Uncharacterized protein At1g76070 OS=Arabidopsis thaliana OX=3702 GN=At1g76070 PE=1 SV=1//1.33835e-15
Spo05864	1.1811	0.00041092	sp|Q9FX53|TGT1_ARATH Trihelix transcription factor GT-1 OS=Arabidopsis thaliana OX=3702 GN=GT-1 PE=1 SV=1//9.49095e-149
Spo04122	1.1773	0.0015427	sp|Q9FLU7|P2B12_ARATH Putative F-box protein PP2-B12 OS=Arabidopsis thaliana OX=3702 GN=PP2B12 PE=4 SV=1//6.00581e-43
Spo15386	1.1729	0.0060809	sp|P42759|ERD10_ARATH Dehydrin ERD10 OS=Arabidopsis thaliana OX=3702 GN=ERD10 PE=1 SV=1//5.58394e-07
Spo09715	1.1708	0.049889	sp|Q9FZ42|ADRC1_ARATH NADPH-dependent aldehyde reductase 1, chloroplastic OS=Arabidopsis thaliana OX=3702 GN=ChlADR1 PE=1 SV=1//2.90354e-50
Spo25247	1.1648	0.016901	sp|Q9LXA8|BXL6_ARATH Probable beta-D-xylosidase 6 OS=Arabidopsis thaliana OX=3702 GN=BXL6 PE=2 SV=1//4.31246e-37
Spo01739	1.1644	0.0003853	sp|P24805|TSJT1_TOBAC Stem-specific protein TSJT1 OS=Nicotiana tabacum OX=4097 GN=TSJT1 PE=2 SV=1//2.61232e-30
Spo10586	1.1587	0.00023959	sp|B9DFG3|ISE2_ARATH DExH-box ATP-dependent RNA helicase DExH15 chloroplastic OS=Arabidopsis thaliana OX=3702 GN=ISE2 PE=1 SV=2//0
Spo07226	1.1583	0.045516	sp|Q9LTA6|WAV3_ARATH E3 ubiquitin-protein ligase WAV3 OS=Arabidopsis thaliana OX=3702 GN=WAV3 PE=1 SV=1//5.19564e-10
Spo20038	1.1472	0.033023	sp|Q3ECY6|SDG41_ARATH Protein SET DOMAIN GROUP 41 OS=Arabidopsis thaliana OX=3702 GN=SDG41 PE=2 SV=1//8.32241e-19
Spo24516	1.1448	0.00041945	sp|O22259|ERF71_ARATH Ethylene-responsive transcription factor ERF071 OS=Arabidopsis thaliana OX=3702 GN=ERF071 PE=2 SV=1//1.63082e-34
Spo18051	1.1406	0.00057496	sp|Q9SL45|SAU10_ARATH Protein SMALL AUXIN UP-REGULATED RNA 10 OS=Arabidopsis thaliana OX=3702 GN=SAUR10 PE=2 SV=1//1.79451e-36
Spo25372	1.1369	0.0032582	sp|Q9SYK0|HEXO2_ARATH Beta-hexosaminidase 2 OS=Arabidopsis thaliana OX=3702 GN=HEXO2 PE=1 SV=1//0
Spo02450	1.1335	0.0057771	sp|Q9LI74|CHUP1_ARATH Protein CHUP1, chloroplastic OS=Arabidopsis thaliana OX=3702 GN=CHUP1 PE=1 SV=1//2.5156e-60
Spo22906	1.1308	0.00069729	sp|Q9C585|UBP8_ARATH Ubiquitin carboxyl-terminal hydrolase 8 OS=Arabidopsis thaliana OX=3702 GN=UBP8 PE=2 SV=2//0
Spo08767	1.1298	0.00083945	sp|Q9LKA5|MORF8_ARATH Multiple organellar RNA editing factor 8, chloroplastic/mitochondrial OS=Arabidopsis thaliana OX=3702 GN=MORF8 PE=1 SV=1//1.038e-60
Spo23287	1.1296	0.008651	sp|P81493|DFAX1_BETVU Defensin-like protein AX1 OS=Beta vulgaris OX=161934 PE=1 SV=1//1.06936e-10
Spo15030	1.1268	0.0019544	sp|O22932|CIPKB_ARATH CBL-interacting serine/threonine-protein kinase 11 OS=Arabidopsis thaliana OX=3702 GN=CIPK11 PE=1 SV=1//8.31282e-81
Spo09923	1.1265	0.00036713	sp|P43294|MHK_ARATH Serine/threonine-protein kinase MHK OS=Arabidopsis thaliana OX=3702 GN=MHK PE=2 SV=2//0
Spo18222	1.1256	0.041345	sp|Q9ZRV4|MLH1_ARATH DNA mismatch repair protein MLH1 OS=Arabidopsis thaliana OX=3702 GN=MLH1 PE=2 SV=1//5.85534e-09
Spo28372	1.1179	0.010746	-//-
Spo28094	1.1139	0.0074242	sp|P32765|ASP_THECC 21 kDa seed protein OS=Theobroma cacao OX=3641 GN=ASP PE=2 SV=1//4.80884e-14
Spo10066	1.1116	0.00035048	sp|Q9SYG7|AL7B4_ARATH Aldehyde dehydrogenase family 7 member B4 OS=Arabidopsis thaliana OX=3702 GN=ALDH7B4 PE=2 SV=3//0
Spo23278	1.1109	0.00077476	sp|Q8L586|Y4958_ARATH Uncharacterized membrane protein At4g09580 OS=Arabidopsis thaliana OX=3702 GN=At4g09580 PE=1 SV=1//4.29376e-99
Spo19368	1.1083	0.00055246	sp|Q9FR37|AMI1_ARATH Amidase 1 OS=Arabidopsis thaliana OX=3702 GN=AMI1 PE=1 SV=1//0
Spo02479	1.1061	0.01116	sp|Q9FKK7|XYLA_ARATH Xylose isomerase OS=Arabidopsis thaliana OX=3702 GN=XYLA PE=2 SV=2//0
Spo24790	1.1054	0.041579	sp|P55853|SUMO_CAEEL Small ubiquitin-related modifier OS=Caenorhabditis elegans OX=6239 GN=smo-1 PE=1 SV=1//1.79436e-06
Spo13491	1.1022	0.0034799	sp|Q9SEE5|GALK1_ARATH Galactokinase OS=Arabidopsis thaliana OX=3702 GN=GAL1 PE=1 SV=2//0
Spo17207	1.1002	0.0074474	sp|Q6X5Y6|WRI1_ARATH Ethylene-responsive transcription factor WRI1 OS=Arabidopsis thaliana OX=3702 GN=WRI1 PE=2 SV=1//3.52053e-86
Spo12399	1.0964	0.034106	sp|Q84JC2|DOGL4_ARATH Protein DOG1-like 4 OS=Arabidopsis thaliana OX=3702 GN=DOGL4 PE=2 SV=1//2.2822e-14
Spo22550	1.0951	0.039484	sp|Q08937|ROC2_NICSY 29 kDa ribonucleoprotein B, chloroplastic OS=Nicotiana sylvestris OX=4096 PE=2 SV=1//2.49463e-07
Spo10528	1.0885	0.009635	sp|Q9FL28|FLS2_ARATH LRR receptor-like serine/threonine-protein kinase FLS2 OS=Arabidopsis thaliana OX=3702 GN=FLS2 PE=1 SV=1//1.71848e-19
Spo21362	1.0861	0.00060784	-//-
Spo28251	1.0839	0.012142	sp|Q9ZSK5|ZOG_PHALU Zeatin O-glucosyltransferase OS=Phaseolus lunatus OX=3884 GN=ZOG1 PE=2 SV=1//3.71489e-157
Spo08626	1.0837	0.02328	sp|Q6R8G0|PHO1A_ARATH Phosphate transporter PHO1 homolog 10 OS=Arabidopsis thaliana OX=3702 GN=PHO1-H10 PE=2 SV=1//0
Spo10861	1.0821	0.00054287	-//-
Spo15986	1.0797	0.034133	sp|Q944H5|MTM1_ARATH Mitochondrial carrier protein MTM1 OS=Arabidopsis thaliana OX=3702 GN=MTM1 PE=2 SV=1//1.50642e-168
Spo16105	1.0797	0.013982	sp|Q9LVB8|CXE20_ARATH Probable carboxylesterase 120 OS=Arabidopsis thaliana OX=3702 GN=CXE20 PE=2 SV=1//1.42679e-83
Spo05122	1.0795	0.010437	sp|Q6DBP4|PAE8_ARATH Pectin acetylesterase 8 OS=Arabidopsis thaliana OX=3702 GN=PAE8 PE=2 SV=1//1.35037e-25
Spo11069	1.0789	0.0015177	sp|Q9SZW4|HMA2_ARATH Cadmium/zinc-transporting ATPase HMA2 OS=Arabidopsis thaliana OX=3702 GN=HMA2 PE=2 SV=1//2.14639e-12
Spo02305	1.0756	0.023813	sp|P05118|ICI1_SOLLC Wound-induced proteinase inhibitor 1 OS=Solanum lycopersicum OX=4081 GN=PIIF PE=2 SV=1//4.19399e-17
Spo04127	1.0729	0.00062706	sp|O80738|TPS10_ARATH Probable alpha,alpha-trehalose-phosphate synthase [UDP-forming] 10 OS=Arabidopsis thaliana OX=3702 GN=TPS10 PE=2 SV=1//0
Spo00341	1.0719	0.0017288	sp|Q9SJU5|BBX18_ARATH B-box zinc finger protein 18 OS=Arabidopsis thaliana OX=3702 GN=BBX18 PE=1 SV=2//3.54623e-39
Spo18038	1.0707	0.0018273	sp|P43557|FMP32_YEAST Protein FMP32, mitochondrial OS=Saccharomyces cerevisiae (strain ATCC 204508 / S288c) OX=559292 GN=FMP32 PE=1 SV=1//5.26488e-21
Spo07626	1.0662	0.037597	sp|P37118|C71A2_SOLME Cytochrome P450 71A2 OS=Solanum melongena OX=4111 GN=CYP71A2 PE=2 SV=1//5.487e-162
Spo08933	1.0644	0.021489	sp|Q2R3P9|SWT14_ORYSJ Bidirectional sugar transporter SWEET14 OS=Oryza sativa subsp. japonica OX=39947 GN=SWEET14 PE=2 SV=1//2.73312e-88
Spo04032	1.063	0.020564	sp|O04089|ZIP4_ARATH Zinc transporter 4, chloroplastic OS=Arabidopsis thaliana OX=3702 GN=ZIP4 PE=2 SV=1//4.10779e-47
Spo03576	1.0577	0.002803	sp|Q9ZR37|DUS1_ARATH Dual specificity protein phosphatase 1 OS=Arabidopsis thaliana OX=3702 GN=DSPTP1 PE=1 SV=1//1.01902e-14
Spo05751	1.0573	0.049466	sp|Q92466|DDB2_HUMAN DNA damage-binding protein 2 OS=Homo sapiens OX=9606 GN=DDB2 PE=1 SV=1//2.12811e-12
Spo04790	1.0507	0.0010887	sp|Q9CAJ0|P2C16_ARATH Protein phosphatase 2C 16 OS=Arabidopsis thaliana OX=3702 GN=HAB1 PE=1 SV=1//6.51105e-77
Spo14848	1.0498	0.038497	sp|O53732|UFAA1_MYCTU Tuberculostearic acid methyltransferase UfaA1 OS=Mycobacterium tuberculosis (strain ATCC 25618 / H37Rv) OX=83332 GN=ufaA1 PE=1 SV=3//3.83454e-62
Spo08708	1.0479	0.026542	-//-
Spo08372	1.0438	0.00062892	sp|Q9FYB5|DNJ11_ARATH Chaperone protein dnaJ 11, chloroplastic OS=Arabidopsis thaliana OX=3702 GN=ATJ11 PE=1 SV=2//3.16749e-26
Spo16795	1.0403	0.00075696	sp|Q93YS4|AB22G_ARATH ABC transporter G family member 22 OS=Arabidopsis thaliana OX=3702 GN=ABCG22 PE=1 SV=1//0
Spo23939	1.0393	0.0063118	sp|Q980R9|NAT_SULSO N-alpha-acetyltransferase OS=Sulfolobus solfataricus (strain ATCC 35092 / DSM 1617 / JCM 11322 / P2) OX=273057 GN=ard1 PE=1 SV=2//1.74746e-06
Spo19752	1.0373	0.0012534	-//-
Spo20616	1.0337	0.02153	sp|Q681X4|ZAT5_ARATH Zinc finger protein ZAT5 OS=Arabidopsis thaliana OX=3702 GN=ZAT5 PE=2 SV=1//1.75362e-35
Spo05980	1.0321	0.0038287	sp|Q4UMH6|Y381_RICFE Putative ankyrin repeat protein RF_0381 OS=Rickettsia felis (strain ATCC VR-1525 / URRWXCal2) OX=315456 GN=RF_0381 PE=4 SV=1//7.90837e-06
Spo14052	1.0294	0.0023023	sp|Q53HY2|NINJA_TOBAC Ninja-family protein mc410 OS=Nicotiana tabacum OX=4097 GN=MC410 PE=2 SV=1//2.68608e-35
Spo02164	1.0293	0.0083464	-//-
Spo05813	1.0287	0.0059754	-//-
Spo05816	1.0267	0.0011908	-//-
Spo00338	1.0201	0.026829	sp|Q84W41|GLR36_ARATH Glutamate receptor 3.6 OS=Arabidopsis thaliana OX=3702 GN=GLR3.6 PE=2 SV=1//1.44683e-10
Spo13027	1.0192	0.0012338	sp|F4IQK5|VCL21_ARATH Vicilin-like seed storage protein At2g18540 OS=Arabidopsis thaliana OX=3702 GN=At2g18540 PE=3 SV=1//2.64357e-115
Spo05312	1.0162	0.014397	sp|Q39065|COPT1_ARATH Copper transporter 1 OS=Arabidopsis thaliana OX=3702 GN=COPT1 PE=2 SV=2//2.87141e-36
Spo21035	1.0151	0.0026498	sp|Q56Y11|DDPS2_ARATH Dehydrodolichyl diphosphate synthase 2 OS=Arabidopsis thaliana OX=3702 GN=At5g58770 PE=2 SV=2//2.26562e-119
Spo02743	1.015	0.0028328	sp|O36015|TRM7_SCHPO Putative tRNA (cytidine(32)/guanosine(34)-2&apos;-O)-methyltransferase OS=Schizosaccharomyces pombe (strain 972 / ATCC 24843) OX=284812 GN=SPAC4F10.03c PE=3 SV=1//8.09886e-105
Spo21767	1.0141	0.0076933	sp|P34967|RIP2_PHYDI Protein synthesis inhibitor PD-S2 OS=Phytolacca dioica OX=29725 PE=1 SV=2//4.17622e-53
Spo08740	1.0116	0.015949	-//-
Spo15296	1.0116	0.0011693	sp|P48348|14338_ARATH 14-3-3-like protein GF14 kappa OS=Arabidopsis thaliana OX=3702 GN=GRF8 PE=1 SV=2//1.13625e-146
Spo05151	1.0024	0.006789	sp|O24646|HY5_ARATH Transcription factor HY5 OS=Arabidopsis thaliana OX=3702 GN=HY5 PE=1 SV=1//1.3647e-55
Spo28021	0.9977	0.015562	sp|Q00874|DR100_ARATH DNA damage-repair/toleration protein DRT100 OS=Arabidopsis thaliana OX=3702 GN=DRT100 PE=2 SV=2//1.21892e-07
Spo03903	0.99496	0.0017251	-//-
Spo05814	0.9934	0.010267	-//-
Spo20339	0.98672	0.030725	-//-
Spo01779	0.98157	0.0056448	sp|O48818|EXPA4_ARATH Expansin-A4 OS=Arabidopsis thaliana OX=3702 GN=EXPA4 PE=1 SV=1//4.40512e-157
Spo06012	0.97884	0.0077558	sp|Q9NCL8|PITP1_DICDI Phosphatidylinositol transfer protein 1 OS=Dictyostelium discoideum OX=44689 GN=pitA PE=1 SV=1//1.0549e-52
Spo23126	0.97733	0.0013472	sp|Q41951|TIP21_ARATH Aquaporin TIP2-1 OS=Arabidopsis thaliana OX=3702 GN=TIP2-1 PE=1 SV=2//1.8073e-121
Spo22108	0.97573	0.0019057	sp|Q8LG88|TDT_ARATH Tonoplast dicarboxylate transporter OS=Arabidopsis thaliana OX=3702 GN=TDT PE=2 SV=2//0
Spo02227	0.9724	0.0016899	sp|Q54V77|PYRG_DICDI CTP synthase OS=Dictyostelium discoideum OX=44689 GN=ctps PE=3 SV=1//0
Spo25675	0.97117	0.0025276	sp|P46644|AAT3_ARATH Aspartate aminotransferase 3, chloroplastic OS=Arabidopsis thaliana OX=3702 GN=ASP3 PE=1 SV=1//0
Spo25713	0.96685	0.010343	-//-
Spo07526	0.96624	0.0033126	sp|P0DKL2|OP10_MAIZE Protein OPAQUE10 OS=Zea mays OX=4577 GN=O10 PE=1 SV=1//1.00445e-47
Spo18888	0.96372	0.036702	sp|Q8RB67|DNAJ_CALS4 Chaperone protein DnaJ OS=Caldanaerobacter subterraneus subsp. tengcongensis (strain DSM 15242 / JCM 11007 / NBRC 100824 / MB4) OX=273068 GN=dnaJ PE=3 SV=1//1.62326e-10
Spo06852	0.96324	0.0020695	sp|Q9LMX5|AFP2_ARATH Ninja-family protein AFP2 OS=Arabidopsis thaliana OX=3702 GN=AFP2 PE=1 SV=1//3.72936e-17
Spo14051	0.95975	0.0063163	sp|Q53HY2|NINJA_TOBAC Ninja-family protein mc410 OS=Nicotiana tabacum OX=4097 GN=MC410 PE=2 SV=1//1.2162e-42
Spo24247	0.95916	0.027816	sp|Q9LQL2|PTR14_ARATH Protein NRT1/ PTR FAMILY 7.3 OS=Arabidopsis thaliana OX=3702 GN=NPF7.3 PE=1 SV=2//3.65421e-167
Spo10862	0.95911	0.003026	-//-
Spo17713	0.95643	0.0028469	sp|Q9P0N8|MARH2_HUMAN E3 ubiquitin-protein ligase MARCH2 OS=Homo sapiens OX=9606 GN=MARCH2 PE=1 SV=1//2.79616e-06
Spo12061	0.95017	0.00237	sp|Q01753|STAD_SIMCH Stearoyl-[acyl-carrier-protein] 9-desaturase, chloroplastic OS=Simmondsia chinensis OX=3999 PE=2 SV=1//0
Spo09888	0.94881	0.025351	sp|Q9LYC6|GRC11_ARATH Glutaredoxin-C11 OS=Arabidopsis thaliana OX=3702 GN=GRXC11 PE=3 SV=1//6.35941e-45
Spo09107	0.94695	0.0070851	sp|Q948P6|FRI3_SOYBN Ferritin-3, chloroplastic OS=Glycine max OX=3847 PE=2 SV=1//1.61566e-114
Spo02091	0.94478	0.003468	sp|Q9FN92|Y5597_ARATH Probable receptor-like protein kinase At5g59700 OS=Arabidopsis thaliana OX=3702 GN=At5g59700 PE=3 SV=1//0
Spo14294	0.94333	0.010204	sp|Q8GYA4|CRK10_ARATH Cysteine-rich receptor-like protein kinase 10 OS=Arabidopsis thaliana OX=3702 GN=CRK10 PE=1 SV=3//9.92429e-89
Spo23751	0.94324	0.0053615	sp|Q8RWQ8|FBX14_ARATH F-box protein FBX14 OS=Arabidopsis thaliana OX=3702 GN=FBX14 PE=2 SV=1//0
Spo11948	0.94195	0.0055333	sp|Q6NPN5|FK113_ARATH F-box/kelch-repeat protein At5g26960 OS=Arabidopsis thaliana OX=3702 GN=At5g26960 PE=2 SV=1//7.29759e-118
Spo17411	0.93932	0.0056194	sp|Q9FYB5|DNJ11_ARATH Chaperone protein dnaJ 11, chloroplastic OS=Arabidopsis thaliana OX=3702 GN=ATJ11 PE=1 SV=2//1.68408e-24
Spo21115	0.93593	0.004085	sp|O80683|CAB25_ARATH Calmodulin-binding protein 25 OS=Arabidopsis thaliana OX=3702 GN=CAMBP25 PE=1 SV=1//1.93699e-21
Spo10853	0.93414	0.0054265	sp|Q39R93|CRCB_GEOMG Putative fluoride ion transporter CrcB OS=Geobacter metallireducens (strain GS-15 / ATCC 53774 / DSM 7210) OX=269799 GN=crcB PE=3 SV=1//5.54137e-06
Spo00710	0.93341	0.010034	-//-
Spo07893	0.93145	0.0033681	-//-
Spo25782	0.92715	0.0039243	sp|Q8H157|PTR19_ARATH Protein NRT1/ PTR FAMILY 4.6 OS=Arabidopsis thaliana OX=3702 GN=NPF4.6 PE=1 SV=1//0
Spo10848	0.92444	0.01847	sp|Q56YP2|PI5K1_ARATH Phosphatidylinositol 4-phosphate 5-kinase 1 OS=Arabidopsis thaliana OX=3702 GN=PIP5K1 PE=1 SV=1//3.42425e-24
Spo25931	0.92346	0.029451	-//-
Spo24966	0.92154	0.024451	-//-
Spo16451	0.92097	0.04369	sp|Q2JJQ0|TRMB_SYNJB tRNA (guanine-N(7)-)-methyltransferase OS=Synechococcus sp. (strain JA-2-3B&apos;a(2-13)) OX=321332 GN=trmB PE=3 SV=1//7.21801e-50
Spo10222	0.91888	0.0064005	sp|Q84RR0|ARI7_ARATH Probable E3 ubiquitin-protein ligase ARI7 OS=Arabidopsis thaliana OX=3702 GN=ARI7 PE=2 SV=1//2.9803e-66
Spo13181	0.9156	0.0065448	sp|Q8GZ17|COBL7_ARATH COBRA-like protein 7 OS=Arabidopsis thaliana OX=3702 GN=COBL7 PE=2 SV=2//9.11323e-42
Spo12371	0.9119	0.02303	sp|Q96329|ACOX4_ARATH Acyl-coenzyme A oxidase 4, peroxisomal OS=Arabidopsis thaliana OX=3702 GN=ACX4 PE=1 SV=1//0
Spo22312	0.91025	0.0081751	sp|Q9FHG4|LRKS7_ARATH Probable L-type lectin-domain containing receptor kinase S.7 OS=Arabidopsis thaliana OX=3702 GN=LECRKS7 PE=2 SV=1//1.68364e-74
Spo01307	0.90954	0.046206	sp|Q8H0M1|QORH_SPIOL Quinone-oxidoreductase homolog, chloroplastic OS=Spinacia oleracea OX=3562 GN=QOR PE=1 SV=1//1.08243e-26
Spo15951	0.90535	0.008898	sp|Q9SJA7|SOX_ARATH Probable sarcosine oxidase OS=Arabidopsis thaliana OX=3702 GN=At2g24580 PE=2 SV=1//4.59175e-178
Spo21431	0.90436	0.0051185	sp|Q6PH85|DCNL2_HUMAN DCN1-like protein 2 OS=Homo sapiens OX=9606 GN=DCUN1D2 PE=1 SV=1//5.70213e-23
Spo24432	0.90195	0.0054906	sp|Q8RXE7|AGD14_ARATH Probable ADP-ribosylation factor GTPase-activating protein AGD14 OS=Arabidopsis thaliana OX=3702 GN=AGD14 PE=1 SV=2//4.78524e-139
Spo21127	0.89866	0.0055168	sp|O48832|ERD7_ARATH Protein EARLY-RESPONSIVE TO DEHYDRATION 7, chloroplastic OS=Arabidopsis thaliana OX=3702 GN=ERD7 PE=1 SV=1//4.34895e-137
Spo00990	0.89579	0.035232	sp|Q8GT20|BEBT_TOBAC Benzyl alcohol O-benzoyltransferase OS=Nicotiana tabacum OX=4097 GN=HSR201 PE=1 SV=1//7.33079e-180
Spo15499	0.89519	0.038104	sp|Q9XI29|Y1540_ARATH Uncharacterized protein At1g15400 OS=Arabidopsis thaliana OX=3702 GN=At1g15400 PE=1 SV=2//1.2294e-17
Spo20451	0.89215	0.012492	sp|Q9C888|PLDA4_ARATH Phospholipase D alpha 4 OS=Arabidopsis thaliana OX=3702 GN=PLDALPHA4 PE=2 SV=1//0
Spo07397	0.89152	0.015379	-//-
Spo02544	0.88962	0.018547	sp|Q94CG0|CIPKL_ARATH CBL-interacting serine/threonine-protein kinase 21 OS=Arabidopsis thaliana OX=3702 GN=CIPK21 PE=1 SV=1//1.88262e-167
Spo26102	0.8873	0.046702	sp|Q93VM8|COPT5_ARATH Copper transporter 5 OS=Arabidopsis thaliana OX=3702 GN=COPT5 PE=1 SV=1//1.25902e-46
Spo16424	0.88626	0.026503	sp|Q9FMF7|DIT21_ARATH Dicarboxylate transporter 2.1, chloroplastic OS=Arabidopsis thaliana OX=3702 GN=DIT2-1 PE=1 SV=1//2.53683e-76
Spo14418	0.88367	0.0041779	sp|Q9M0G2|C3H49_ARATH Zinc finger CCCH domain-containing protein 49 OS=Arabidopsis thaliana OX=3702 GN=At4g29190 PE=2 SV=1//7.50458e-85
Spo04130	0.87977	0.025728	-//-
Spo13010	0.87852	0.0055981	sp|Q42564|APX3_ARATH L-ascorbate peroxidase 3 OS=Arabidopsis thaliana OX=3702 GN=APX3 PE=1 SV=1//5.69829e-102
Spo26702	0.87615	0.0059756	sp|O80632|MTP11_ARATH Metal tolerance protein 11 OS=Arabidopsis thaliana OX=3702 GN=MTP11 PE=2 SV=1//0
Spo04274	0.87565	0.012231	sp|Q9FGF0|PGML1_ARATH Phosphoglycerate mutase-like protein 1 OS=Arabidopsis thaliana OX=3702 GN=At5g64460 PE=2 SV=1//1.1699e-96
Spo11344	0.87367	0.034387	sp|Q9ZT07|RKS1_ARATH G-type lectin S-receptor-like serine/threonine-protein kinase RKS1 OS=Arabidopsis thaliana OX=3702 GN=RKS1 PE=3 SV=3//3.5946e-86
Spo12372	0.87317	0.048079	sp|Q8RWD0|COL16_ARATH Zinc finger protein CONSTANS-LIKE 16 OS=Arabidopsis thaliana OX=3702 GN=COL16 PE=1 SV=2//4.59125e-25
Spo19603	0.87304	0.0076861	sp|Q9C8M0|CID8_ARATH Polyadenylate-binding protein-interacting protein 8 OS=Arabidopsis thaliana OX=3702 GN=CID8 PE=1 SV=1//1.26046e-06
Spo20635	0.87172	0.023063	sp|Q7XA40|RGA3_SOLBU Putative disease resistance protein RGA3 OS=Solanum bulbocastanum OX=147425 GN=RGA3 PE=2 SV=2//7.91397e-102
Spo08403	0.87027	0.011693	-//-
Spo01616	0.86931	0.0061414	sp|Q9FPW6|POB1_ARATH BTB/POZ domain-containing protein POB1 OS=Arabidopsis thaliana OX=3702 GN=POB1 PE=1 SV=2//1.54169e-114
Spo14449	0.86684	0.020844	sp|Q9FRL3|ERDL6_ARATH Sugar transporter ERD6-like 6 OS=Arabidopsis thaliana OX=3702 GN=At1g75220 PE=1 SV=1//0
Spo23832	0.86591	0.0040416	sp|P46266|1433_PEA 14-3-3-like protein OS=Pisum sativum OX=3888 PE=2 SV=1//5.59087e-163
Spo11422	0.86449	0.042313	sp|Q9SUW0|TPPG_ARATH Probable trehalose-phosphate phosphatase G OS=Arabidopsis thaliana OX=3702 GN=TPPG PE=2 SV=1//9.27842e-160
Spo01791	0.8643	0.010298	sp|Q9LU68|CIA2_ARATH Protein CHLOROPLAST IMPORT APPARATUS 2 OS=Arabidopsis thaliana OX=3702 GN=CIA2 PE=1 SV=1//7.5008e-56
Spo21370	0.86418	0.024107	sp|Q9C7W2|ERF61_ARATH Ethylene-responsive transcription factor ERF061 OS=Arabidopsis thaliana OX=3702 GN=ERF061 PE=2 SV=1//6.1215e-49
Spo04828	0.86413	0.0059886	sp|P17859|AMYA_VIGMU Alpha-amylase OS=Vigna mungo OX=3915 GN=AMY1.1 PE=2 SV=1//0
Spo15710	0.86193	0.0052216	sp|A0A1C9CX66|CYC2_CAMAC Iridoid synthase CYC2 OS=Camptotheca acuminata OX=16922 GN=CYC2 PE=1 SV=1//0
Spo15348	0.85772	0.020385	sp|Q05549|HRQ1_YEAST ATP-dependent helicase HRQ1 OS=Saccharomyces cerevisiae (strain ATCC 204508 / S288c) OX=559292 GN=HRQ1 PE=1 SV=1//8.21488e-128
Spo26199	0.85771	0.0060268	sp|Q8GXC7|FBK50_ARATH F-box/kelch-repeat protein At3g06240 OS=Arabidopsis thaliana OX=3702 GN=At3g06240 PE=2 SV=1//1.11877e-32
Spo24745	0.85653	0.0074816	sp|O82239|RFI2_ARATH E3 ubiquitin-protein ligase RFI2 OS=Arabidopsis thaliana OX=3702 GN=RFI2 PE=1 SV=2//1.28857e-33
Spo05619	0.85392	0.043923	sp|Q9SZ54|GPX7_ARATH Putative glutathione peroxidase 7, chloroplastic OS=Arabidopsis thaliana OX=3702 GN=GPX7 PE=3 SV=2//3.24146e-12
Spo18386	0.85332	0.0052553	sp|P40619|HMGL_IPONI HMG1/2-like protein OS=Ipomoea nil OX=35883 PE=2 SV=1//7.97973e-33
Spo24791	0.8514	0.0094478	sp|Q9C9F4|COLX_ARATH Putative zinc finger protein At1g68190 OS=Arabidopsis thaliana OX=3702 GN=At1g68190 PE=2 SV=1//9.70584e-51
Spo10051	0.85029	0.019139	sp|Q9SYH3|SPL2P_ARATH E3 ubiquitin-protein ligase SPL2 OS=Arabidopsis thaliana OX=3702 GN=SPL2 PE=2 SV=1//1.45439e-38
Spo16018	0.84875	0.017886	sp|P19172|CHIA_ARATH Acidic endochitinase OS=Arabidopsis thaliana OX=3702 GN=CHIB1 PE=2 SV=2//1.1391e-115
Spo14295	0.84835	0.020021	sp|Q8S9L6|CRK29_ARATH Cysteine-rich receptor-like protein kinase 29 OS=Arabidopsis thaliana OX=3702 GN=CRK29 PE=2 SV=1//6.77609e-77
Spo13702	0.84821	0.010183	sp|Q9SD81|GDPD6_ARATH Glycerophosphodiester phosphodiesterase GDPD6 OS=Arabidopsis thaliana OX=3702 GN=GDPD6 PE=2 SV=1//0
Spo17631	0.84741	0.015034	-//-
Spo00708	0.84619	0.0092193	sp|B0M3E8|UGE1_PEA Bifunctional UDP-glucose 4-epimerase and UDP-xylose 4-epimerase 1 OS=Pisum sativum OX=3888 GN=UGE1 PE=1 SV=2//0
Spo26960	0.84297	0.021608	sp|Q56XJ7|Y4276_ARATH Uncharacterized protein At4g22758 OS=Arabidopsis thaliana OX=3702 GN=At4g22758 PE=2 SV=1//1.22692e-08
Spo08653	0.83846	0.045553	-//-
Spo11315	0.83646	0.013764	sp|F4JS25|SRFR1_ARATH Suppressor of RPS4-RLD 1 OS=Arabidopsis thaliana OX=3702 GN=SRFR1 PE=1 SV=1//4.57352e-91
Spo13583	0.83384	0.0090265	sp|Q8LDI5|CXXS1_ARATH Thioredoxin-like protein CXXS1 OS=Arabidopsis thaliana OX=3702 GN=CXXS1 PE=2 SV=2//4.66084e-44
Spo23436	0.83304	0.04881	sp|Q9ZV87|NAPES_ARATH N-acylphosphatidylethanolamine synthase OS=Arabidopsis thaliana OX=3702 GN=At1g78690 PE=2 SV=1//3.12002e-113
Spo08187	0.83258	0.0090858	sp|Q9XFI1|TRL12_ARATH Thioredoxin-like 1-2, chloroplastic OS=Arabidopsis thaliana OX=3702 GN=At5g61440 PE=2 SV=1//1.82158e-80
Spo00689	0.82927	0.042697	sp|Q94F88|CMT3_ARATH DNA (cytosine-5)-methyltransferase CMT3 OS=Arabidopsis thaliana OX=3702 GN=CMT3 PE=1 SV=2//0
Spo24012	0.82747	0.040425	sp|Q5I0I2|MARH2_RAT E3 ubiquitin-protein ligase MARCH2 OS=Rattus norvegicus OX=10116 GN=March2 PE=1 SV=1//1.79707e-07
Spo20184	0.8266	0.019958	sp|Q3ECD0|PUS2_ARATH RNA pseudouridine synthase 2, chloroplastic OS=Arabidopsis thaliana OX=3702 GN=At1g76050 PE=2 SV=1//8.0231e-161
Spo20558	0.82579	0.01247	sp|Q5H7P5|EBM_LILLO Mannosylglycoprotein endo-beta-mannosidase OS=Lilium longiflorum OX=4690 GN=EBM PE=1 SV=4//0
Spo10758	0.82431	0.01312	sp|Q0J035|PANK2_ORYSJ Pantothenate kinase 2 OS=Oryza sativa subsp. japonica OX=39947 GN=Os09g0533100 PE=2 SV=2//4.61486e-133
Spo26671	0.82317	0.049771	sp|Q8L785|SYGM2_ARATH Glycine--tRNA ligase, chloroplastic/mitochondrial 2 OS=Arabidopsis thaliana OX=3702 GN=EDD1 PE=1 SV=1//2.184e-98
Spo04136	0.82106	0.0091395	sp|Q9SU63|AL2B4_ARATH Aldehyde dehydrogenase family 2 member B4, mitochondrial OS=Arabidopsis thaliana OX=3702 GN=ALDH2B4 PE=1 SV=1//0
Spo04376	0.81928	0.045087	sp|Q9LTD8|Y5279_ARATH DUF21 domain-containing protein At5g52790 OS=Arabidopsis thaliana OX=3702 GN=CBSDUF5 PE=2 SV=2//4.57588e-132
Spo16719	0.81809	0.0079834	sp|Q9LN49|KCS4_ARATH 3-ketoacyl-CoA synthase 4 OS=Arabidopsis thaliana OX=3702 GN=KCS4 PE=2 SV=1//1.49103e-138
Spo10585	0.81438	0.017319	-//-
Spo17642	0.81307	0.012107	sp|Q36795|SECA_SPIOL Protein translocase subunit SecA, chloroplastic OS=Spinacia oleracea OX=3562 GN=secA PE=2 SV=1//1.30969e-153
Spo18106	0.81035	0.012257	sp|Q9LH79|SWET2_ARATH Bidirectional sugar transporter SWEET2 OS=Arabidopsis thaliana OX=3702 GN=SWEET2 PE=1 SV=1//2.62908e-87
Spo15064	0.80993	0.032841	sp|Q9LDY2|ODBB2_ARATH 2-oxoisovalerate dehydrogenase subunit beta 2, mitochondrial OS=Arabidopsis thaliana OX=3702 GN=DIN4 PE=1 SV=1//3.08912e-147
Spo13238	0.80985	0.028372	sp|Q9XIK4|NT101_ARATH RNA cytidine acetyltransferase 1 OS=Arabidopsis thaliana OX=3702 GN=At1g10490 PE=2 SV=2//3.3037e-09
Spo27031	0.80942	0.010241	sp|Q9UNI6|DUS12_HUMAN Dual specificity protein phosphatase 12 OS=Homo sapiens OX=9606 GN=DUSP12 PE=1 SV=1//6.57338e-58
Spo17218	0.80881	0.024443	-//-
Spo17604	0.80778	0.01735	sp|O64738|ZIP6_ARATH Zinc transporter 6, chloroplastic OS=Arabidopsis thaliana OX=3702 GN=ZIP6 PE=3 SV=1//1.35611e-112
Spo13202	0.80493	0.012235	-//-
Spo23313	0.80439	0.023297	-//-
Spo09027	0.79691	0.024015	sp|F4JFJ3|Y3206_ARATH ATP-dependent DNA helicase At3g02060, chloroplastic OS=Arabidopsis thaliana OX=3702 GN=At3g02060 PE=2 SV=1//0
Spo19551	0.79658	0.040023	sp|Q99LV7|PIGX_MOUSE Phosphatidylinositol-glycan biosynthesis class X protein OS=Mus musculus OX=10090 GN=Pigx PE=2 SV=2//9.99559e-11
Spo18046	0.79643	0.01183	sp|P40267|H1_SOLPN Histone H1 OS=Solanum pennellii OX=28526 PE=2 SV=1//1.0191e-33
Spo12289	0.79572	0.033648	-//-
Spo03661	0.79435	0.04021	-//-
Spo11868	0.79276	0.03491	sp|Q8GWE6|EER5_ARATH Enhanced ethylene response protein 5 OS=Arabidopsis thaliana OX=3702 GN=EER5 PE=1 SV=1//4.15013e-47
Spo03904	0.79269	0.01841	sp|Q4V3C1|MED8_ARATH Mediator of RNA polymerase II transcription subunit 8 OS=Arabidopsis thaliana OX=3702 GN=MED8 PE=1 SV=1//6.16406e-24
Spo07786	0.79253	0.018683	sp|F4HV65|DRMH4_ARATH Dormancy-associated protein homolog 4 OS=Arabidopsis thaliana OX=3702 GN=At1g54070 PE=3 SV=1//3.95923e-08
Spo02735	0.78982	0.015985	-//-
Spo12651	0.7876	0.023354	sp|Q8LE10|HA22I_ARATH HVA22-like protein i OS=Arabidopsis thaliana OX=3702 GN=HVA22I PE=2 SV=2//1.93463e-81
Spo18528	0.78514	0.037306	sp|Q84J46|PP262_ARATH Pentatricopeptide repeat-containing protein At3g29290 OS=Arabidopsis thaliana OX=3702 GN=EMB2076 PE=2 SV=1//7.38294e-16
Spo22042	0.78373	0.02728	sp|O15160|RPAC1_HUMAN DNA-directed RNA polymerases I and III subunit RPAC1 OS=Homo sapiens OX=9606 GN=POLR1C PE=1 SV=1//1.12194e-33
Spo22082	0.78263	0.012852	sp|O81208|OHP1_ARATH Light-harvesting complex-like protein OHP1, chloroplastic OS=Arabidopsis thaliana OX=3702 GN=OHP1 PE=1 SV=1//1.02933e-21
Spo03172	0.78232	0.04237	sp|Q41706|UPSA3_VIGUN Probable ureide permease A3 (Fragment) OS=Vigna unguiculata OX=3917 GN=A3 PE=2 SV=2//2.17526e-24
Spo22028	0.78203	0.015447	sp|Q93YW0|EXEC1_ARATH Protein EXECUTER 1, chloroplastic OS=Arabidopsis thaliana OX=3702 GN=EX1 PE=1 SV=1//0
Spo06551	0.77574	0.031972	sp|Q8H1D6|RBK1_ARATH Receptor-like cytosolic serine/threonine-protein kinase RBK1 OS=Arabidopsis thaliana OX=3702 GN=RBK1 PE=1 SV=1//5.60064e-145
Spo09617	0.77021	0.029747	sp|B5X0I6|VIP6_ARATH Protein CTR9 homolog OS=Arabidopsis thaliana OX=3702 GN=VIP6 PE=1 SV=1//0
Spo18914	0.76732	0.031799	sp|Q9FNJ5|FDL31_ARATH F-box/FBD/LRR-repeat protein At5g22660 OS=Arabidopsis thaliana OX=3702 GN=At5g22660 PE=2 SV=1//9.61748e-15
Spo26988	0.76615	0.049579	sp|Q9FRR1|PRA1E_ARATH PRA1 family protein E OS=Arabidopsis thaliana OX=3702 GN=PRA1E PE=1 SV=1//6.255e-13
Spo08670	0.76358	0.023349	sp|Q8GZM7|PIF1_ARATH Transcription factor PIF1 OS=Arabidopsis thaliana OX=3702 GN=PIF1 PE=1 SV=1//8.3095e-34
Spo01592	0.7633	0.014092	sp|O03982|HIP39_ARATH Heavy metal-associated isoprenylated plant protein 39 OS=Arabidopsis thaliana OX=3702 GN=HIPP39 PE=2 SV=1//8.19834e-12
Spo25307	0.76299	0.021646	sp|Q570U6|EF4L4_ARATH Protein ELF4-LIKE 4 OS=Arabidopsis thaliana OX=3702 GN=EFL4 PE=2 SV=1//5.2879e-52
Spo01619	0.75892	0.022613	sp|Q99089|CPRF1_PETCR Common plant regulatory factor 1 OS=Petroselinum crispum OX=4043 GN=CPRF1 PE=2 SV=1//4.31025e-76
Spo14536	0.75861	0.029379	sp|Q41350|OLP1_SOLLC Osmotin-like protein OS=Solanum lycopersicum OX=4081 PE=1 SV=1//2.77654e-125
Spo02953	0.75579	0.016872	-//-
Spo24052	0.75474	0.037479	sp|O67409|TRPB2_AQUAE Tryptophan synthase beta chain 2 OS=Aquifex aeolicus (strain VF5) OX=224324 GN=trpB2 PE=3 SV=1//0
Spo06272	0.75437	0.029064	sp|Q0WNW4|MYOB3_ARATH Myosin-binding protein 3 OS=Arabidopsis thaliana OX=3702 GN=MYOB3 PE=1 SV=1//1.51149e-13
Spo17741	0.75362	0.018472	sp|O82677|RBR_OXYRB Retinoblastoma-related protein OS=Oxybasis rubra OX=3560 GN=RB PE=2 SV=1//0
Spo13373	0.75271	0.02584	sp|Q10M18|TRL12_ORYSJ Thioredoxin-like 1-2, chloroplastic OS=Oryza sativa subsp. japonica OX=39947 GN=Os03g0326500 PE=2 SV=1//1.78837e-06
Spo22607	0.75151	0.032449	sp|Q8L7N8|C3H57_ARATH Zinc finger CCCH domain-containing protein 57 OS=Arabidopsis thaliana OX=3702 GN=ZFN3 PE=2 SV=2//8.31037e-09
Spo25085	0.74879	0.027794	sp|Q9FFD9|SEI1_ARATH Seipin-1 OS=Arabidopsis thaliana OX=3702 GN=SEI1 PE=2 SV=1//3.00524e-50
Spo09622	0.74845	0.027198	sp|Q6NXD8|DEN5B_DANRE DENN domain-containing protein 5B OS=Danio rerio OX=7955 GN=dennd5b PE=2 SV=2//1.51059e-13
Spo07882	0.74799	0.030243	sp|B6IPJ8|RL20_RHOCS 50S ribosomal protein L20 OS=Rhodospirillum centenum (strain ATCC 51521 / SW) OX=414684 GN=rplT PE=3 SV=1//3.62158e-37
Spo03575	0.74779	0.025184	sp|Q9ZR37|DUS1_ARATH Dual specificity protein phosphatase 1 OS=Arabidopsis thaliana OX=3702 GN=DSPTP1 PE=1 SV=1//4.53494e-41
Spo10652	0.74626	0.028771	sp|Q2PS26|ULP1D_ARATH Ubiquitin-like-specific protease 1D OS=Arabidopsis thaliana OX=3702 GN=ULP1D PE=1 SV=1//6.70111e-77
Spo01840	0.74443	0.025186	-//-
Spo08254	0.74206	0.01428	sp|A3BDI8|SAP8_ORYSJ Zinc finger A20 and AN1 domain-containing stress-associated protein 8 OS=Oryza sativa subsp. japonica OX=39947 GN=SAP8 PE=2 SV=1//3.38641e-50
Spo26473	0.73528	0.031827	-//-
Spo05158	0.73147	0.036308	sp|Q3UDW8|HGNAT_MOUSE Heparan-alpha-glucosaminide N-acetyltransferase OS=Mus musculus OX=10090 GN=Hgsnat PE=1 SV=2//1.48337e-30
Spo25219	0.73083	0.021861	sp|Q9LIQ9|BLI_ARATH Protein BLISTER OS=Arabidopsis thaliana OX=3702 GN=BLI PE=1 SV=1//4.97236e-115
Spo05529	0.73068	0.03675	sp|Q9LXG9|PCO1_ARATH Plant cysteine oxidase 1 OS=Arabidopsis thaliana OX=3702 GN=PCO1 PE=1 SV=1//7.99637e-59
Spo12390	0.7296	0.027758	sp|Q9M038|SFC1_ARATH Mitochondrial succinate-fumarate transporter 1 OS=Arabidopsis thaliana OX=3702 GN=SFC1 PE=2 SV=1//5.20929e-179
Spo26607	0.72709	0.039917	-//-
Spo02140	0.72684	0.021425	sp|Q10QA5|D14_ORYSJ Strigolactone esterase D14 OS=Oryza sativa subsp. japonica OX=39947 GN=D14 PE=1 SV=1//2.41848e-72
Spo17611	0.72624	0.03188	-//-
Spo18986	0.72592	0.023062	sp|Q94B55|XB31_ARATH Putative E3 ubiquitin-protein ligase XBAT31 OS=Arabidopsis thaliana OX=3702 GN=XBAT31 PE=2 SV=1//0
Spo15973	0.72518	0.033608	sp|Q9FLW9|PKP2_ARATH Plastidial pyruvate kinase 2 OS=Arabidopsis thaliana OX=3702 GN=PKP2 PE=1 SV=1//0
Spo14509	0.72409	0.023196	sp|Q6R2K3|SRF3_ARATH Protein STRUBBELIG-RECEPTOR FAMILY 3 OS=Arabidopsis thaliana OX=3702 GN=SRF3 PE=2 SV=1//3.77134e-62
Spo15643	0.72284	0.018412	sp|Q9LHJ8|SAP5_ARATH Zinc finger A20 and AN1 domain-containing stress-associated protein 5 OS=Arabidopsis thaliana OX=3702 GN=SAP5 PE=2 SV=1//2.41209e-34
Spo02797	0.71795	0.020599	sp|Q9LEV3|CBSX3_ARATH CBS domain-containing protein CBSX3, mitochondrial OS=Arabidopsis thaliana OX=3702 GN=CBSX3 PE=1 SV=1//1.60668e-106
Spo21401	0.71624	0.033032	-//-
Spo08359	0.71374	0.028297	sp|Q9C9U5|SIS8_ARATH Probable serine/threonine-protein kinase SIS8 OS=Arabidopsis thaliana OX=3702 GN=SIS8 PE=1 SV=1//2.46908e-108
Spo19204	0.71255	0.043709	sp|Q9SD04|SSL7_ARATH Protein STRICTOSIDINE SYNTHASE-LIKE 7 OS=Arabidopsis thaliana OX=3702 GN=SSL7 PE=2 SV=1//4.42253e-97
Spo24521	0.71149	0.030387	sp|Q42652|SUS_BETVU Sucrose synthase (Fragment) OS=Beta vulgaris OX=161934 GN=SS1 PE=2 SV=1//0
Spo18229	0.7113	0.026337	-//-
Spo15972	0.71015	0.041989	sp|Q9ZQR5|TBL13_ARATH Protein trichome birefringence-like 13 OS=Arabidopsis thaliana OX=3702 GN=TBL13 PE=2 SV=1//0
Spo08696	0.7096	0.041346	sp|Q9FLD8|PP408_ARATH Pentatricopeptide repeat-containing protein At5g39980, chloroplastic OS=Arabidopsis thaliana OX=3702 GN=At5g39980 PE=2 SV=1//3.25712e-11
Spo25347	0.70945	0.027033	sp|Q9ST43|PH1_ARATH Pleckstrin homology domain-containing protein 1 OS=Arabidopsis thaliana OX=3702 GN=PH1 PE=2 SV=2//1.93085e-65
Spo22107	0.70785	0.034532	sp|Q9S7F4|PP206_ARATH Putative pentatricopeptide repeat-containing protein At2g01510 OS=Arabidopsis thaliana OX=3702 GN=PCMP-H36 PE=3 SV=1//0
Spo10877	0.70571	0.031643	-//-
Spo00789	0.70541	0.041899	sp|Q5BLX8|WDR83_RAT WD repeat domain-containing protein 83 OS=Rattus norvegicus OX=10116 GN=Wdr83 PE=1 SV=1//6.07784e-08
Spo05561	0.70407	0.038772	sp|Q39172|AER_ARATH NADPH-dependent oxidoreductase 2-alkenal reductase OS=Arabidopsis thaliana OX=3702 GN=AER PE=1 SV=1//1.37273e-105
Spo23843	0.70372	0.031342	sp|Q9ZPE7|EXO_ARATH Protein EXORDIUM OS=Arabidopsis thaliana OX=3702 GN=EXO PE=2 SV=1//2.12155e-141
Spo24138	0.70309	0.042888	sp|O04846|ATCA1_ARATH Alpha carbonic anhydrase 1, chloroplastic OS=Arabidopsis thaliana OX=3702 GN=ACA1 PE=1 SV=2//2.57017e-55
Spo08030	0.70305	0.027487	sp|Q9MAT5|ANM10_ARATH Protein arginine N-methyltransferase PRMT10 OS=Arabidopsis thaliana OX=3702 GN=PRMT10 PE=1 SV=1//1.35446e-168
Spo01421	0.70147	0.043735	sp|Q9ZV06|NATAL_ARATH Probable acetyltransferase NATA1-like OS=Arabidopsis thaliana OX=3702 GN=At2g39020 PE=2 SV=1//8.15255e-90
Spo21351	0.69848	0.049797	-//-
Spo16981	0.69598	0.027362	sp|Q7XT99|AKR2_ORYSJ Probable aldo-keto reductase 2 OS=Oryza sativa subsp. japonica OX=39947 GN=Os04g0338000 PE=2 SV=2//0
Spo20417	0.69568	0.027846	sp|Q94IA6|C90D1_ARATH 3-epi-6-deoxocathasterone 23-monooxygenase OS=Arabidopsis thaliana OX=3702 GN=CYP90D1 PE=2 SV=1//0
Spo03986	0.69412	0.028035	-//-
Spo26407	0.69166	0.039913	sp|Q9C642|DCL_ARATH Protein DCL homolog, chloroplastic OS=Arabidopsis thaliana OX=3702 GN=DCL PE=2 SV=1//2.26327e-30
Spo09060	0.69159	0.032817	sp|Q9LDH0|XYLT_ARATH Beta-(1,2)-xylosyltransferase OS=Arabidopsis thaliana OX=3702 GN=XYLT PE=1 SV=1//0
Spo06199	0.69148	0.034739	sp|Q58DF3|TRABD_BOVIN TraB domain-containing protein OS=Bos taurus OX=9913 GN=TRABD PE=2 SV=1//1.04324e-28
Spo04886	0.69099	0.036645	-//-
Spo18750	0.69023	0.044556	sp|B3H6Z8|KN14J_ARATH Kinesin-like protein KIN-14J OS=Arabidopsis thaliana OX=3702 GN=KIN14J PE=1 SV=1//0
Spo08879	0.68832	0.036555	sp|O24600|RPOT3_ARATH DNA-directed RNA polymerase 3, chloroplastic OS=Arabidopsis thaliana OX=3702 GN=RPOT3 PE=2 SV=1//0
Spo19870	0.68616	0.044431	sp|Q9SUG3|ITPK3_ARATH Inositol-tetrakisphosphate 1-kinase 3 OS=Arabidopsis thaliana OX=3702 GN=ITPK3 PE=1 SV=2//9.23545e-141
Spo03630	0.68289	0.036501	sp|Q9FN32|YIPL7_ARATH Protein yippee-like At5g53940 OS=Arabidopsis thaliana OX=3702 GN=At5g53940 PE=2 SV=1//2.14779e-48
Spo08362	0.67604	0.048573	-//-
Spo21650	0.67532	0.034818	sp|F4JVA9|SFH2_ARATH Phosphatidylinositol/phosphatidylcholine transfer protein SFH2 OS=Arabidopsis thaliana OX=3702 GN=SFH2 PE=3 SV=1//5.86121e-21
Spo22008	0.67501	0.042276	sp|Q9FNP1|PEX1_ARATH Peroxisome biogenesis protein 1 OS=Arabidopsis thaliana OX=3702 GN=PEX1 PE=1 SV=2//0
Spo10752	0.6745	0.03063	-//-
Spo21586	0.67428	0.033687	sp|O49285|ACR3_ARATH ACT domain-containing protein ACR3 OS=Arabidopsis thaliana OX=3702 GN=ACR3 PE=2 SV=1//0
Spo15995	0.67235	0.036095	sp|Q9FGM0|FTSHB_ARATH ATP-dependent zinc metalloprotease FTSH 11, chloroplastic/mitochondrial OS=Arabidopsis thaliana OX=3702 GN=FTSH11 PE=1 SV=1//0
Spo13302	0.67121	0.03843	sp|Q9LGZ2|LCYD1_ORYSJ Putative L-cysteine desulfhydrase 1 OS=Oryza sativa subsp. japonica OX=39947 GN=Os01g0290100 PE=2 SV=1//0
Spo16049	0.66948	0.032445	sp|Q9FGM1|PYL8_ARATH Abscisic acid receptor PYL8 OS=Arabidopsis thaliana OX=3702 GN=PYL8 PE=1 SV=1//4.87924e-101
Spo12849	0.66796	0.026887	sp|Q9FJ95|DHSO_ARATH Sorbitol dehydrogenase OS=Arabidopsis thaliana OX=3702 GN=SDH PE=1 SV=1//0
Spo12716	0.66662	0.046103	sp|Q651X7|CSLE1_ORYSJ Cellulose synthase-like protein E1 OS=Oryza sativa subsp. japonica OX=39947 GN=CSLE1 PE=2 SV=2//2.76592e-137
Spo28069	0.66558	0.034043	sp|Q94CD1|HHT1_ARATH Omega-hydroxypalmitate O-feruloyl transferase OS=Arabidopsis thaliana OX=3702 GN=HHT1 PE=1 SV=1//2.10844e-59
Spo17970	0.66072	0.04435	sp|Q94C32|MRG1_ARATH Protein MRG1 OS=Arabidopsis thaliana OX=3702 GN=MRG1 PE=1 SV=1//8.17776e-141
Spo22583	0.66019	0.039443	sp|P42552|S1FA_SPIOL DNA-binding protein S1FA OS=Spinacia oleracea OX=3562 GN=S1FA PE=3 SV=1//2.13968e-07
Spo12060	0.659	0.043444	sp|O43719|HTSF1_HUMAN HIV Tat-specific factor 1 OS=Homo sapiens OX=9606 GN=HTATSF1 PE=1 SV=1//6.68229e-32
Spo26790	0.65699	0.03634	sp|Q9C8E6|PMI1_ARATH Protein PLASTID MOVEMENT IMPAIRED 1 OS=Arabidopsis thaliana OX=3702 GN=PMI1 PE=1 SV=1//0
Spo17250	0.65669	0.044932	sp|Q9LF97|Y3295_ARATH CBS domain-containing protein CBSCBSPB3 OS=Arabidopsis thaliana OX=3702 GN=CBSCBSPB3 PE=1 SV=1//4.80876e-11
Spo08553	0.65565	0.027834	-//-
Spo17371	0.65562	0.039416	sp|Q67XD9|CINV2_ARATH Alkaline/neutral invertase CINV2 OS=Arabidopsis thaliana OX=3702 GN=CINV2 PE=1 SV=1//0
Spo04040	0.65517	0.040782	sp|Q8W468|ARI8_ARATH Probable E3 ubiquitin-protein ligase ARI8 OS=Arabidopsis thaliana OX=3702 GN=ARI8 PE=2 SV=1//2.39306e-174
Spo14867	0.64952	0.046345	sp|Q24562|U2AF2_DROME Splicing factor U2AF 50 kDa subunit OS=Drosophila melanogaster OX=7227 GN=U2af50 PE=1 SV=1//2.87624e-35
Spo08050	0.64941	0.038564	-//-
Spo22804	0.64788	0.04695	sp|Q9UNX4|WDR3_HUMAN WD repeat-containing protein 3 OS=Homo sapiens OX=9606 GN=WDR3 PE=1 SV=1//0
Spo16817	0.64777	0.040806	sp|P50218|IDHC_TOBAC Isocitrate dehydrogenase [NADP] OS=Nicotiana tabacum OX=4097 PE=2 SV=1//0
Spo20631	0.64703	0.043866	sp|Q5ZLV4|NSUN2_CHICK tRNA (cytosine(34)-C(5))-methyltransferase OS=Gallus gallus OX=9031 GN=NSUN2 PE=2 SV=1//3.76493e-138
Spo04005	0.64333	0.04874	sp|O81902|PUB8_ARATH U-box domain-containing protein 8 OS=Arabidopsis thaliana OX=3702 GN=PUB8 PE=2 SV=1//5.22199e-122
Spo02672	0.64146	0.047665	sp|Q8LLD0|NUP96_ARATH Nuclear pore complex protein NUP96 OS=Arabidopsis thaliana OX=3702 GN=NUP96 PE=1 SV=1//0
Spo12876	0.63917	0.042034	sp|Q9M2Z3|GENL2_ARATH Flap endonuclease GEN-like 2 OS=Arabidopsis thaliana OX=3702 GN=GEN2 PE=2 SV=2//0
Spo08186	0.63736	0.037173	sp|O82768|HIS2_ARATH Histidine biosynthesis bifunctional protein hisIE, chloroplastic OS=Arabidopsis thaliana OX=3702 GN=HISN2 PE=1 SV=1//5.76044e-122
Spo14468	0.6346	0.048874	-//-
Spo19817	0.63241	0.045606	sp|Q9LJN2|MRS23_ARATH Magnesium transporter MRS2-3 OS=Arabidopsis thaliana OX=3702 GN=MRS2-3 PE=2 SV=1//3.36294e-170
Spo21624	0.62919	0.048142	sp|Q05957|PDP_DIACA Petal death protein OS=Dianthus caryophyllus OX=3570 GN=PDP PE=1 SV=1//2.7417e-160
Spo03474	0.62645	0.046765	sp|Q9FKW0|RNG1A_ARATH Putative E3 ubiquitin-protein ligase RING1a OS=Arabidopsis thaliana OX=3702 GN=RING1A PE=1 SV=2//1.11981e-91
Spo26306	0.6173	0.042108	sp|Q9LDA7|P2C39_ARATH Probable protein phosphatase 2C 39 OS=Arabidopsis thaliana OX=3702 GN=At3g15260 PE=2 SV=1//2.91677e-134
Spo22364	0.61024	0.048292	sp|P19954|PRSP1_SPIOL Ribosome-binding factor PSRP1, chloroplastic OS=Spinacia oleracea OX=3562 GN=PSRP1 PE=1 SV=2//0
Spo07962	0.605	0.048152	sp|O81283|TC159_ARATH Translocase of chloroplast 159, chloroplastic OS=Arabidopsis thaliana OX=3702 GN=TOC159 PE=1 SV=1//0
Spo25350	0.58155	0.049217	sp|O04203|HSPR2_ARATH Nematode resistance protein-like HSPRO2 OS=Arabidopsis thaliana OX=3702 GN=HSPRO2 PE=1 SV=1//3.9562e-165
