# Supplementary material for: Comparative analysis of tissue-specific transcriptomic responses to nitrogen stress in spinach (Spinacia oleracea)
Source: PLoS One. 2020 May 6;15(5):e0232011. doi: 10.1371/journal.pone.0232011 (PMC7202632; doi:10.1371/journal.pone.0232011)
Supplement: S6 Table — (XLSX) [file pone.0232011.s020.xlsx]

## Sheet: Table 3
S6 Table. List of differentially expressed genes upregulated in leaf under low N treatment
Gene_id	log2 Fold-Change	pval	Blast swiss prot
Spo26866	8.86331	0.01683	sp|Q9M0L0|DRE1A_ARATH Dehydration-responsive element-binding protein 1A OS=Arabidopsis thaliana OX=3702 GN=DREB1A PE=1 SV=2//9.70856e-55
Spo04382	6.6592	0.021533	sp|P27323|HS901_ARATH Heat shock protein 90-1 OS=Arabidopsis thaliana OX=3702 GN=HSP90-1 PE=1 SV=3//0
Spo05215	5.60151	0.01862	sp|Q9LUC5|C7A15_ARATH Cytochrome P450 72A15 OS=Arabidopsis thaliana OX=3702 GN=CYP72A15 PE=2 SV=1//1.44896e-139
Spo26923	5.4361	0.035974	sp|Q9FJ90|ERF25_ARATH Ethylene-responsive transcription factor ERF025 OS=Arabidopsis thaliana OX=3702 GN=ERF025 PE=2 SV=1//3.37413e-40
Spo18643	5.4344	0.00045261	sp|Q7XWU8|EXPA1_ORYSJ Expansin-A1 OS=Oryza sativa subsp. japonica OX=39947 GN=EXPA1 PE=2 SV=2//4.47259e-125
Spo17157	5.1315	0.016772	sp|P27322|HSP72_SOLLC Heat shock cognate 70 kDa protein 2 OS=Solanum lycopersicum OX=4081 GN=HSC-2 PE=2 SV=1//0
Spo19421	4.7901	0.023866	sp|P05477|HSP21_SOYBN 17.9 kDa class II heat shock protein OS=Glycine max OX=3847 GN=HSP17.9-D PE=3 SV=1//5.32443e-68
Spo08345	4.7608	0.012456	sp|Q8VY10|UBC24_ARATH Probable ubiquitin-conjugating enzyme E2 24 OS=Arabidopsis thaliana OX=3702 GN=UBC24 PE=1 SV=1//8.12161e-73
Spo18481	4.691	0.041452	sp|Q1A173|RADL6_ARATH Protein RADIALIS-like 6 OS=Arabidopsis thaliana OX=3702 GN=RL6 PE=2 SV=1//4.95041e-25
Spo13625	4.4174	0.03061	-//-
Spo10913	4.0308	3.14e-05	sp|Q9LJJ7|AATP9_ARATH AAA-ATPase At3g28580 OS=Arabidopsis thaliana OX=3702 GN=At3g28580 PE=2 SV=1//3.51051e-174
Spo10447	4.0183	0.0062619	sp|O80669|SIB2_ARATH Sigma factor binding protein 2, chloroplastic OS=Arabidopsis thaliana OX=3702 GN=SIB2 PE=1 SV=1//3.57936e-07
Spo15001	3.9662	0.048239	-//-
Spo26447	3.8665	0.014572	sp|Q9LVW3|AXYLT_ARATH Anthocyanidin 3-O-glucoside 2&apos;&apos;&apos;-O-xylosyltransferase OS=Arabidopsis thaliana OX=3702 GN=A3G2XYLT PE=1 SV=1//3.14598e-29
Spo16212	3.8623	0.026526	-//-
Spo25693	3.8436	0.018588	sp|O48716|JGB_ARATH Protein JINGUBANG OS=Arabidopsis thaliana OX=3702 GN=JGB PE=1 SV=1//6.09559e-19
Spo15968	3.6727	0.0082442	sp|Q9FLV9|SLAH3_ARATH S-type anion channel SLAH3 OS=Arabidopsis thaliana OX=3702 GN=SLAH3 PE=1 SV=1//0
Spo16569	3.6537	0.028561	sp|Q7XWU8|EXPA1_ORYSJ Expansin-A1 OS=Oryza sativa subsp. japonica OX=39947 GN=EXPA1 PE=2 SV=2//1.55254e-136
Spo16853	3.643	0.038942	sp|O48780|KCS11_ARATH 3-ketoacyl-CoA synthase 11 OS=Arabidopsis thaliana OX=3702 GN=KCS11 PE=1 SV=1//0
Spo18263	3.622	0.0064727	sp|Q9SF78|GDL29_ARATH GDSL esterase/lipase At1g71691 OS=Arabidopsis thaliana OX=3702 GN=At1g71691 PE=2 SV=1//7.26295e-171
Spo15918	3.5889	0.04171	sp|Q9FID5|Y5393_ARATH Probable receptor-like protein kinase At5g39030 OS=Arabidopsis thaliana OX=3702 GN=At5g39030 PE=2 SV=1//3.7902e-26
Spo18198	3.574	6.48e-12	sp|Q942D4|BURP3_ORYSJ BURP domain-containing protein 3 OS=Oryza sativa subsp. japonica OX=39947 GN=BURP3 PE=2 SV=1//3.28999e-32
Spo25893	3.5529	0.044039	sp|Q9M1V2|SOT5_ARATH Cytosolic sulfotransferase 5 OS=Arabidopsis thaliana OX=3702 GN=SOT5 PE=1 SV=1//1.67375e-81
Spo28027	3.5332	0.04732	sp|Q3EBM5|ASPR1_ARATH Probable aspartic protease At2g35615 OS=Arabidopsis thaliana OX=3702 GN=At2g35615 PE=3 SV=1//2.40931e-76
Spo19422	3.4745	6.95e-06	sp|Q8VWQ5|WRK50_ARATH Probable WRKY transcription factor 50 OS=Arabidopsis thaliana OX=3702 GN=WRKY50 PE=2 SV=1//4.78589e-36
Spo10939	3.4444	0.00028167	sp|Q9SJL9|XTH32_ARATH Probable xyloglucan endotransglucosylase/hydrolase protein 32 OS=Arabidopsis thaliana OX=3702 GN=XTH32 PE=2 SV=1//6.60842e-136
Spo10909	3.3434	0.028008	-//-
Spo08777	3.322	0.045451	sp|Q84MA8|AZG2_ARATH Adenine/guanine permease AZG2 OS=Arabidopsis thaliana OX=3702 GN=AZG2 PE=2 SV=1//0
Spo13460	3.3203	0.04716	sp|P08688|ALB2_PEA Albumin-2 OS=Pisum sativum OX=3888 PE=2 SV=1//2.52919e-10
Spo15680	3.2997	0.022845	sp|P52407|E13B_HEVBR Glucan endo-1,3-beta-glucosidase, basic vacuolar isoform OS=Hevea brasiliensis OX=3981 GN=HGN1 PE=1 SV=2//2.52173e-19
Spo11906	3.2951	0.0043129	sp|P52407|E13B_HEVBR Glucan endo-1,3-beta-glucosidase, basic vacuolar isoform OS=Hevea brasiliensis OX=3981 GN=HGN1 PE=1 SV=2//4.21634e-112
Spo13793	3.2525	0.0097427	sp|P92979|APR1_ARATH 5&apos;-adenylylsulfate reductase 1, chloroplastic OS=Arabidopsis thaliana OX=3702 GN=APR1 PE=1 SV=2//0
Spo25769	3.2195	0.042957	sp|Q9ZVD2|NHL13_ARATH NDR1/HIN1-like protein 13 OS=Arabidopsis thaliana OX=3702 GN=NHL13 PE=2 SV=1//4.73193e-67
Spo14577	3.0626	0.0065478	sp|Q9FMR0|PER60_ARATH Peroxidase 60 OS=Arabidopsis thaliana OX=3702 GN=PER60 PE=1 SV=1//8.47023e-82
Spo18264	3.0375	0.034153	sp|Q38841|AGL12_ARATH Agamous-like MADS-box protein AGL12 OS=Arabidopsis thaliana OX=3702 GN=AGL12 PE=1 SV=2//8.21559e-76
Spo15682	3.0287	0.018732	sp|P52408|E13B_PRUPE Glucan endo-1,3-beta-glucosidase, basic isoform OS=Prunus persica OX=3760 GN=GNS1 PE=3 SV=1//8.1906e-104
Spo11995	3.0243	0.013223	sp|P27057|GAST1_SOLLC Protein GAST1 OS=Solanum lycopersicum OX=4081 GN=GAST1 PE=2 SV=1//2.51156e-33
Spo17087	2.9593	0.001649	sp|O82268|LSH3_ARATH Protein LIGHT-DEPENDENT SHORT HYPOCOTYLS 3 OS=Arabidopsis thaliana OX=3702 GN=LSH3 PE=1 SV=1//1.4316e-77
Spo28204	2.9589	1.44e-06	sp|Q58FS3|RAD_ANTMA Transcription factor RADIALIS OS=Antirrhinum majus OX=4151 GN=RAD PE=1 SV=1//4.98958e-26
Spo14015	2.9179	0.039105	sp|Q9SPK4|PPCK1_ARATH Phosphoenolpyruvate carboxylase kinase 1 OS=Arabidopsis thaliana OX=3702 GN=PPCK1 PE=1 SV=1//7.27402e-108
Spo27067	2.8928	0.025989	sp|Q9FH92|IX15L_ARATH Protein IRX15-LIKE OS=Arabidopsis thaliana OX=3702 GN=IRX15-L PE=2 SV=1//1.205e-91
Spo16119	2.8542	0.00065812	sp|Q42400|AAP1_ARATH Amino acid permease 1 OS=Arabidopsis thaliana OX=3702 GN=AAP1 PE=1 SV=1//0
Spo24877	2.8485	0.0066042	sp|P27057|GAST1_SOLLC Protein GAST1 OS=Solanum lycopersicum OX=4081 GN=GAST1 PE=2 SV=1//1.09666e-30
Spo20898	2.7957	0.024699	sp|Q55EX9|Y8948_DICDI Putative methyltransferase DDB_G0268948 OS=Dictyostelium discoideum OX=44689 GN=DDB_G0268948 PE=1 SV=2//1.73005e-23
Spo08485	2.7843	0.0063256	sp|Q8LFY8|ATL54_ARATH RING-H2 finger protein ATL54 OS=Arabidopsis thaliana OX=3702 GN=ATL54 PE=2 SV=2//2.70611e-26
Spo19348	2.7596	0.030427	-//-
Spo07759	2.7143	0.023521	-//-
Spo11983	2.6797	0.004438	sp|Q93WI9|HD3A_ORYSJ Protein HEADING DATE 3A OS=Oryza sativa subsp. japonica OX=39947 GN=HD3A PE=1 SV=1//1.1256e-90
Spo00018	2.6631	0.0094424	sp|O23051|KAO1_ARATH Ent-kaurenoic acid oxidase 1 OS=Arabidopsis thaliana OX=3702 GN=KAO1 PE=1 SV=1//0
Spo07327	2.6528	0.0052623	sp|Q8GYA4|CRK10_ARATH Cysteine-rich receptor-like protein kinase 10 OS=Arabidopsis thaliana OX=3702 GN=CRK10 PE=1 SV=3//0
Spo12063	2.6517	0.0050624	sp|Q94CD1|HHT1_ARATH Omega-hydroxypalmitate O-feruloyl transferase OS=Arabidopsis thaliana OX=3702 GN=HHT1 PE=1 SV=1//3.6666e-60
Spo13449	2.6403	0.048357	sp|Q9SR72|GL32_ARATH Germin-like protein subfamily 3 member 2 OS=Arabidopsis thaliana OX=3702 GN=At3g10080 PE=2 SV=1//9.41341e-66
Spo11984	2.6296	0.0261	sp|Q93WI9|HD3A_ORYSJ Protein HEADING DATE 3A OS=Oryza sativa subsp. japonica OX=39947 GN=HD3A PE=1 SV=1//9.75203e-94
Spo07427	2.6263	0.00026341	-//-
Spo16429	2.614	0.0060718	sp|Q8VY01|SCP46_ARATH Serine carboxypeptidase-like 46 OS=Arabidopsis thaliana OX=3702 GN=SCPL46 PE=2 SV=1//2.4974e-17
Spo11043	2.5853	0.0143	sp|Q13530|SERC3_HUMAN Serine incorporator 3 OS=Homo sapiens OX=9606 GN=SERINC3 PE=2 SV=2//9.66456e-25
Spo20291	2.5548	0.024307	sp|Q941R6|MLP31_ARATH MLP-like protein 31 OS=Arabidopsis thaliana OX=3702 GN=MLP31 PE=2 SV=2//1.28897e-41
Spo17260	2.52	0.03075	sp|Q9LMT7|MAIN_ARATH Protein MAINTENANCE OF MERISTEMS OS=Arabidopsis thaliana OX=3702 GN=MAIN PE=1 SV=1//7.539e-07
Spo24908	2.4555	0.034852	sp|F8WKW0|UGT1_GARJA Crocetin glucosyltransferase, chloroplastic OS=Gardenia jasminoides OX=114476 GN=UGT75L6 PE=1 SV=1//1.28317e-136
Spo09103	2.4266	0.020392	sp|O65924|Y2921_ARATH Putative leucine-rich repeat receptor-like protein kinase At2g19210 OS=Arabidopsis thaliana OX=3702 GN=At2g19210 PE=3 SV=1//0
Spo23268	2.4173	0.00017115	sp|Q9FH97|EPS1_ARATH Protein ENHANCED PSEUDOMONAS SUSCEPTIBILTY 1 OS=Arabidopsis thaliana OX=3702 GN=EPS1 PE=2 SV=1//2.7324e-77
Spo23301	2.38642	0.044289	sp|O23620|AHL23_ARATH AT-hook motif nuclear-localized protein 23 OS=Arabidopsis thaliana OX=3702 GN=AHL23 PE=1 SV=1//8.88924e-70
Spo11051	2.3781	0.017549	sp|Q94KL7|SILD_FORIN Secoisolariciresinol dehydrogenase (Fragment) OS=Forsythia intermedia OX=55183 PE=1 SV=1//1.64799e-85
Spo09292	2.3775	0.033663	sp|Q43735|PER27_ARATH Peroxidase 27 OS=Arabidopsis thaliana OX=3702 GN=PER27 PE=1 SV=1//3.70508e-117
Spo05566	2.36272	0.045642	sp|Q04522|GSTF_SILVU Glutathione S-transferase OS=Silene vulgaris OX=42043 GN=GST PE=1 SV=3//3.16218e-77
Spo03519	2.338	0.018465	sp|Q9SHF3|AGO2_ARATH Protein argonaute 2 OS=Arabidopsis thaliana OX=3702 GN=AGO2 PE=1 SV=1//0
Spo25252	2.301	0.027132	sp|Q9SPV4|SAMT_CLABR Salicylate carboxymethyltransferase OS=Clarkia breweri OX=36903 GN=SAMT PE=1 SV=1//6.08583e-71
Spo08856	2.2987	0.020438	sp|O65782|C83B1_ARATH Cytochrome P450 83B1 OS=Arabidopsis thaliana OX=3702 GN=CYP83B1 PE=1 SV=1//4.48598e-138
Spo01497	2.2893	0.0033275	sp|Q9LXG3|PER56_ARATH Peroxidase 56 OS=Arabidopsis thaliana OX=3702 GN=PER56 PE=2 SV=1//3.70703e-128
Spo04457	2.2811	0.046525	-//-
Spo02501	2.2569	0.010484	sp|O81223|CNBL4_ARATH Calcineurin B-like protein 4 OS=Arabidopsis thaliana OX=3702 GN=CBL4 PE=1 SV=3//6.95979e-106
Spo13090	2.2461	0.023046	sp|Q9ZWR8|ANTA_GENTR Anthocyanin 5-aromatic acyltransferase OS=Gentiana triflora OX=55190 PE=1 SV=1//1.62553e-52
Spo22294	2.2341	0.04536	sp|P36910|CHIE_BETVU Acidic endochitinase SE2 OS=Beta vulgaris OX=161934 GN=SE2 PE=1 SV=1//1.20736e-178
Spo12742	2.2238	0.00020639	sp|Q9STY5|PMI11_ARATH Pectinesterase inhibitor 11 OS=Arabidopsis thaliana OX=3702 GN=PMEI11 PE=2 SV=1//3.27489e-48
Spo19039	2.2096	0.028892	sp|Q9SUF1|WTR31_ARATH WAT1-related protein At4g08290 OS=Arabidopsis thaliana OX=3702 GN=At4g08290 PE=2 SV=1//1.9706e-22
Spo22569	2.1624	1.24e-06	-//-
Spo02492	2.1401	0.029288	sp|Q680C0|GDL62_ARATH GDSL esterase/lipase At4g10955 OS=Arabidopsis thaliana OX=3702 GN=At4g10955 PE=2 SV=1//2.02884e-10
Spo20907	2.1137	0.014694	-//-
Spo13889	2.098	0.001707	-//-
Spo24676	2.0874	0.016199	sp|O04161|AMT12_SOLLC Ammonium transporter 1 member 2 OS=Solanum lycopersicum OX=4081 GN=AMT1-2 PE=2 SV=1//0
Spo26518	2.083	2.57e-08	sp|Q9FK81|Y5258_ARATH Stress-response A/B barrel domain-containing protein At5g22580 OS=Arabidopsis thaliana OX=3702 GN=At5g22580 PE=1 SV=1//5.13025e-41
Spo12409	2.0803	0.043571	-//-
Spo22542	2.0724	0.039122	-//-
Spo18755	2.0716	0.00024909	sp|Q9SH58|MAKR2_ARATH Probable membrane-associated kinase regulator 2 OS=Arabidopsis thaliana OX=3702 GN=MAKR2 PE=2 SV=1//2.26708e-08
Spo16205	2.0667	5.13e-09	sp|Q66PF3|UFOG3_FRAAN Putative UDP-glucose flavonoid 3-O-glucosyltransferase 3 OS=Fragaria ananassa OX=3747 GN=GT3 PE=2 SV=1//4.5587e-156
Spo14115	2.057	0.022411	-//-
Spo18875	2.0371	0.011169	sp|B5FXE5|AIFM2_TAEGU Apoptosis-inducing factor 2 OS=Taeniopygia guttata OX=59729 GN=AIFM2 PE=2 SV=1//3.57715e-31
Spo09225	2.0062	0.0059822	sp|Q9SZD5|LRK59_ARATH L-type lectin-domain containing receptor kinase V.9 OS=Arabidopsis thaliana OX=3702 GN=LECRK59 PE=2 SV=1//1.69488e-46
Spo02907	2.0058	0.0114	sp|Q6RVV4|TIC32_PEA Short-chain dehydrogenase TIC 32, chloroplastic OS=Pisum sativum OX=3888 GN=TIC32 PE=1 SV=1//3.13675e-109
Spo18587	1.9804	4.35e-06	sp|O82752|DTX49_ARATH Protein DETOXIFICATION 49 OS=Arabidopsis thaliana OX=3702 GN=DTX49 PE=2 SV=1//0
Spo19289	1.9737	0.044277	sp|F4I8R6|OFP12_ARATH Transcription repressor OFP12 OS=Arabidopsis thaliana OX=3702 GN=OFP12 PE=1 SV=1//1.81439e-17
Spo15599	1.973	0.035028	sp|Q01413|E13B_SOLLC Glucan endo-1,3-beta-glucosidase B OS=Solanum lycopersicum OX=4081 PE=2 SV=1//3.73506e-97
Spo19512	1.9676	0.0069805	sp|Q0WUU6|PLT4_ARATH Probable polyol transporter 4 OS=Arabidopsis thaliana OX=3702 GN=PLT4 PE=2 SV=1//0
Spo20512	1.9675	0.00014009	sp|Q9LTW4|NANA_ARATH Aspartic proteinase NANA, chloroplast OS=Arabidopsis thaliana OX=3702 GN=NANA PE=1 SV=1//1.01309e-58
Spo08563	1.9612	0.036228	sp|O22959|PER19_ARATH Peroxidase 19 OS=Arabidopsis thaliana OX=3702 GN=PER19 PE=2 SV=1//9.27546e-48
Spo09580	1.9603	0.013647	-//-
Spo01598	1.9603	0.0079778	sp|Q6DST1|Y1465_ARATH Late embryogenesis abundant protein At1g64065 OS=Arabidopsis thaliana OX=3702 GN=At1g64065 PE=2 SV=1//1.23628e-09
Spo21931	1.9582	0.034464	sp|Q7X9B9|NLP2_ARATH Protein NLP2 OS=Arabidopsis thaliana OX=3702 GN=NLP2 PE=2 SV=3//0
Spo19032	1.9498	0.043962	sp|Q43383|ACCH5_ARATH 1-aminocyclopropane-1-carboxylate oxidase homolog 5 OS=Arabidopsis thaliana OX=3702 GN=2A6 PE=2 SV=2//3.0597e-113
Spo08782	1.9469	0.048	sp|Q9C5M8|PLY18_ARATH Probable pectate lyase 18 OS=Arabidopsis thaliana OX=3702 GN=At4g24780 PE=2 SV=2//0
Spo14388	1.9451	0.00036083	sp|O24325|VPE1_PHAVU Vacuolar-processing enzyme OS=Phaseolus vulgaris OX=3885 PE=1 SV=1//0
Spo26233	1.9071	0.033639	sp|Q9FGL5|CEPR1_ARATH Receptor protein-tyrosine kinase CEPR1 OS=Arabidopsis thaliana OX=3702 GN=CEPR1 PE=1 SV=1//7.21427e-17
Spo14400	1.8977	0.0010667	sp|Q9ASU8|NDL2_ARATH Protein NDL2 OS=Arabidopsis thaliana OX=3702 GN=NDL2 PE=1 SV=1//1.3902e-171
Spo03567	1.8725	0.00021442	sp|Q9SY06|FAF1_ARATH Protein FANTASTIC FOUR 1 OS=Arabidopsis thaliana OX=3702 GN=FAF1 PE=2 SV=1//3.1066e-16
Spo07268	1.8709	0.0027412	sp|Q9LM69|ATL80_ARATH RING-H2 finger protein ATL80 OS=Arabidopsis thaliana OX=3702 GN=ATL80 PE=2 SV=1//1.26448e-28
Spo05752	1.8703	0.00015966	-//-
Spo05671	1.8556	0.012283	sp|Q9FMU6|MPCP3_ARATH Mitochondrial phosphate carrier protein 3, mitochondrial OS=Arabidopsis thaliana OX=3702 GN=MPT3 PE=1 SV=1//0
Spo14391	1.8486	0.020964	sp|P49043|VPE_CITSI Vacuolar-processing enzyme OS=Citrus sinensis OX=2711 PE=2 SV=1//0
Spo15163	1.8402	0.0011963	sp|Q9C768|U76B1_ARATH UDP-glycosyltransferase 76B1 OS=Arabidopsis thaliana OX=3702 GN=UGT76B1 PE=2 SV=1//1.56128e-145
Spo07236	1.8354	0.015794	-//-
Spo22758	1.8259	0.034374	sp|Q84WQ5|CBSX5_ARATH CBS domain-containing protein CBSX5 OS=Arabidopsis thaliana OX=3702 GN=CBSX5 PE=2 SV=2//9.24616e-19
Spo21623	1.814	3.46e-06	sp|Q8LG89|BABL_ARATH Basic blue protein OS=Arabidopsis thaliana OX=3702 GN=ARPN PE=2 SV=2//4.87783e-29
Spo04094	1.8132	5.87e-07	-//-
Spo06243	1.7884	9.6e-05	sp|Q9S7U9|M2K2_ARATH Mitogen-activated protein kinase kinase 2 OS=Arabidopsis thaliana OX=3702 GN=MKK2 PE=1 SV=2//1.80299e-06
Spo30042	1.7874	3.33e-07	sp|F8WKW1|UGT2_GARJA 7-deoxyloganetin glucosyltransferase OS=Gardenia jasminoides OX=114476 GN=UGT85A24 PE=1 SV=1//0
Spo09372	1.7752	0.023448	-//-
Spo16494	1.7674	0.018948	sp|Q9C8G5|CSCLD_ARATH CSC1-like protein ERD4 OS=Arabidopsis thaliana OX=3702 GN=ERD4 PE=2 SV=1//0
Spo17661	1.7617	0.00099458	sp|Q9M1P7|BOR2_ARATH Probable boron transporter 2 OS=Arabidopsis thaliana OX=3702 GN=BOR2 PE=2 SV=1//0
Spo09621	1.7597	0.010451	sp|Q8L8A6|GRF5_ARATH Growth-regulating factor 5 OS=Arabidopsis thaliana OX=3702 GN=GRF5 PE=1 SV=1//1.48905e-52
Spo30006	1.7544	0.028758	sp|H2DH21|C7A29_PANGI Cytochrome P450 CYP72A219 OS=Panax ginseng OX=4054 PE=2 SV=1//1.79577e-131
Spo16616	1.7473	0.020245	sp|Q8RJP2|RHIE_DICD3 Rhamnogalacturonate lyase OS=Dickeya dadantii (strain 3937) OX=198628 GN=rhiE PE=1 SV=1//2.61217e-30
Spo17446	1.7459	0.017278	-//-
Spo05272	1.7111	0.00011874	sp|Q9FM01|UGDH4_ARATH UDP-glucose 6-dehydrogenase 4 OS=Arabidopsis thaliana OX=3702 GN=UGD4 PE=1 SV=1//0
Spo01548	1.7078	0.0057997	sp|Q9M2E2|SDR1_ARATH (+)-neomenthol dehydrogenase OS=Arabidopsis thaliana OX=3702 GN=SDR1 PE=1 SV=1//2.46965e-122
Spo24226	1.7066	0.0085107	sp|Q9LPC1|GAE2_ARATH UDP-glucuronate 4-epimerase 2 OS=Arabidopsis thaliana OX=3702 GN=GAE2 PE=2 SV=1//0
Spo09915	1.7052	0.0014335	sp|Q06915|EA6_ARATH Probable glucan endo-1,3-beta-glucosidase A6 OS=Arabidopsis thaliana OX=3702 GN=A6 PE=2 SV=1//0
Spo27199	1.6935	0.0089588	sp|Q8GZ53|SOT14_ARATH Cytosolic sulfotransferase 14 OS=Arabidopsis thaliana OX=3702 GN=SOT14 PE=2 SV=1//7.17208e-28
Spo07719	1.6916	0.0089521	sp|P44614|MTR_HAEIN Tryptophan-specific transport protein OS=Haemophilus influenzae (strain ATCC 51907 / DSM 11121 / KW20 / Rd) OX=71421 GN=mtr PE=3 SV=1//9.91133e-11
Spo07994	1.6849	0.018266	sp|Q9FMK9|PPA29_ARATH Probable inactive purple acid phosphatase 29 OS=Arabidopsis thaliana OX=3702 GN=PAP29 PE=2 SV=1//3.69052e-121
Spo14761	1.6825	0.03377	-//-
Spo25063	1.6803	0.04669	sp|P09887|HS22C_SOYBN Small heat shock protein, chloroplastic (Fragment) OS=Glycine max OX=3847 GN=HSP22 PE=2 SV=1//5.69648e-23
Spo08562	1.6796	0.013599	sp|O22959|PER19_ARATH Peroxidase 19 OS=Arabidopsis thaliana OX=3702 GN=PER19 PE=2 SV=1//3.10606e-84
Spo13251	1.6791	0.0061533	sp|Q9FJ73|WAXS2_ARATH Probable long-chain-alcohol O-fatty-acyltransferase 2 OS=Arabidopsis thaliana OX=3702 GN=AT2 PE=3 SV=1//2.30682e-65
Spo17561	1.6687	0.0091018	sp|Q94C77|RPKL_ARATH Receptor protein kinase-like protein At4g34220 OS=Arabidopsis thaliana OX=3702 GN=At4g34220 PE=2 SV=1//0
Spo11601	1.6686	0.048931	sp|Q9SU50|TRE1_ARATH Trehalase OS=Arabidopsis thaliana OX=3702 GN=TRE1 PE=2 SV=1//0
Spo01227	1.6589	0.025252	sp|Q9ZNR0|C78A6_ARATH Cytochrome P450 78A6 OS=Arabidopsis thaliana OX=3702 GN=CYP78A6 PE=2 SV=1//0
Spo02639	1.6562	0.0068595	sp|P59082|LFS_ALLCE Lachrymatory-factor synthase OS=Allium cepa OX=4679 GN=LFS PE=1 SV=1//1.63581e-17
Spo01186	1.6437	1.24e-06	sp|P32289|GLNA_VIGAC Glutamine synthetase nodule isozyme OS=Vigna aconitifolia OX=3918 PE=2 SV=1//0
Spo15502	1.6391	0.022441	sp|Q9DC48|PRP17_MOUSE Pre-mRNA-processing factor 17 OS=Mus musculus OX=10090 GN=Cdc40 PE=2 SV=1//1.46568e-125
Spo05938	1.6316	0.0039118	sp|Q9FXD8|PLY5_ARATH Probable pectate lyase 5 OS=Arabidopsis thaliana OX=3702 GN=At1g67750 PE=2 SV=2//0
Spo23913	1.6302	0.00064218	sp|Q0WT19|IP5P8_ARATH Type I inositol polyphosphate 5-phosphatase 8 OS=Arabidopsis thaliana OX=3702 GN=IP5P8 PE=2 SV=1//2.20102e-102
Spo05257	1.6292	0.046843	sp|P42730|CLPB1_ARATH Chaperone protein ClpB1 OS=Arabidopsis thaliana OX=3702 GN=CLPB1 PE=1 SV=2//0
Spo19545	1.6286	0.014298	sp|F4JLC1|MRL7_ARATH Thioredoxin-like fold domain-containing protein MRL7, chloroplastic OS=Arabidopsis thaliana OX=3702 GN=MRL7 PE=1 SV=1//7.83997e-117
Spo22963	1.6249	0.001789	sp|P08688|ALB2_PEA Albumin-2 OS=Pisum sativum OX=3888 PE=2 SV=1//1.18129e-09
Spo07267	1.6235	0.037956	sp|Q7DNC3|MPCP1_ARATH Mitochondrial phosphate carrier protein 1, mitochondrial OS=Arabidopsis thaliana OX=3702 GN=MPT1 PE=2 SV=1//2.94888e-163
Spo22783	1.6187	0.0008055	sp|Q9SEE4|PIRL_SOLLC Pirin-like protein OS=Solanum lycopersicum OX=4081 PE=2 SV=1//8.15578e-163
Spo04826	1.6177	0.023845	sp|Q9T003|ASMT_ARATH Acetylserotonin O-methyltransferase OS=Arabidopsis thaliana OX=3702 GN=ASMT PE=1 SV=1//2.38134e-97
Spo11889	1.6149	0.0021128	sp|Q9SS03|DIR21_ARATH Dirigent protein 21 OS=Arabidopsis thaliana OX=3702 GN=DIR21 PE=3 SV=1//1.3839e-48
Spo17287	1.6134	0.044613	-//-
Spo07761	1.6105	0.0074592	sp|Q43111|PME3_PHAVU Pectinesterase 3 OS=Phaseolus vulgaris OX=3885 GN=MPE3 PE=2 SV=1//0
Spo09457	1.604	0.01066	sp|P24397|HY6H_HYONI Hyoscyamine 6-dioxygenase OS=Hyoscyamus niger OX=4079 GN=H6H PE=1 SV=1//1.0382e-59
Spo17450	1.5919	0.04653	sp|Q84JK2|FD_ARATH Protein FD OS=Arabidopsis thaliana OX=3702 GN=FD PE=1 SV=1//5.01274e-11
Spo24945	1.58	0.028088	-//-
Spo09778	1.5788	0.00033006	sp|O23547|EXLB1_ARATH Expansin-like B1 OS=Arabidopsis thaliana OX=3702 GN=EXLB1 PE=2 SV=2//1.29314e-65
Spo25753	1.5614	2.86e-06	sp|Q38879|TRXH2_ARATH Thioredoxin H2 OS=Arabidopsis thaliana OX=3702 GN=TRX2 PE=2 SV=2//1.69874e-35
Spo07971	1.5561	0.0049643	sp|Q7VG78|GUAA_HELHP Probable GMP synthase [glutamine-hydrolyzing] OS=Helicobacter hepaticus (strain ATCC 51449 / 3B1) OX=235279 GN=guaA PE=3 SV=1//7.3293e-39
Spo17795	1.5555	0.0010491	-//-
Spo10989	1.555	0.0044861	sp|P52409|E13B_WHEAT Glucan endo-1,3-beta-glucosidase OS=Triticum aestivum OX=4565 GN=GLC1 PE=2 SV=1//5.3481e-19
Spo23129	1.5527	0.0075881	sp|Q9LYD3|DREB3_ARATH Dehydration-responsive element-binding protein 3 OS=Arabidopsis thaliana OX=3702 GN=DREB3 PE=2 SV=1//3.0845e-44
Spo02965	1.5511	0.00078496	sp|O49696|ALMTC_ARATH Aluminum-activated malate transporter 12 OS=Arabidopsis thaliana OX=3702 GN=ALMT12 PE=2 SV=1//0
Spo25927	1.5395	0.00094923	sp|Q9SF32|IQD1_ARATH Protein IQ-DOMAIN 1 OS=Arabidopsis thaliana OX=3702 GN=IQD1 PE=1 SV=1//5.72431e-15
Spo03551	1.539	0.0058962	sp|P24805|TSJT1_TOBAC Stem-specific protein TSJT1 OS=Nicotiana tabacum OX=4097 GN=TSJT1 PE=2 SV=1//8.98669e-31
Spo11427	1.5322	0.040593	-//-
Spo12230	1.5286	0.0083902	sp|Q38998|AKT1_ARATH Potassium channel AKT1 OS=Arabidopsis thaliana OX=3702 GN=AKT1 PE=1 SV=2//0
Spo13294	1.5256	0.00096682	sp|O64793|Y1675_ARATH G-type lectin S-receptor-like serine/threonine-protein kinase At1g67520 OS=Arabidopsis thaliana OX=3702 GN=At1g67520 PE=2 SV=3//0
Spo21031	1.5248	0.028817	sp|Q9FVN0|AMT13_SOLLC Ammonium transporter 1 member 3 OS=Solanum lycopersicum OX=4081 GN=AMT1-3 PE=2 SV=1//0
Spo15250	1.5115	0.0073958	sp|P33080|AX10A_SOYBN Auxin-induced protein X10A OS=Glycine max OX=3847 PE=2 SV=1//1.82961e-29
Spo04503	1.5107	0.022613	sp|Q8GXU5|SDI1_ARATH Protein SULFUR DEFICIENCY-INDUCED 1 OS=Arabidopsis thaliana OX=3702 GN=SDI1 PE=2 SV=1//7.52258e-128
Spo23847	1.5059	0.0062893	sp|Q9M1S3|ARP1_ARATH Probable RNA-binding protein ARP1 OS=Arabidopsis thaliana OX=3702 GN=ARP1 PE=2 SV=1//1.01602e-30
Spo03501	1.5031	0.025079	sp|Q945B6|AOP1L_ARATH Probable 2-oxoglutarate-dependent dioxygenase AOP1.2 OS=Arabidopsis thaliana OX=3702 GN=AOP1.2 PE=2 SV=1//6.07598e-82
Spo18193	1.5003	0.0063664	-//-
Spo11331	1.4999	0.022191	sp|Q93Y06|Y5720_ARATH Probable inactive receptor kinase At5g67200 OS=Arabidopsis thaliana OX=3702 GN=At5g67200 PE=1 SV=1//0
Spo27202	1.4963	0.0019209	-//-
Spo24971	1.4948	0.027549	sp|Q9LQV2|RDR1_ARATH RNA-dependent RNA polymerase 1 OS=Arabidopsis thaliana OX=3702 GN=RDR1 PE=2 SV=1//0
Spo21405	1.4896	0.003371	-//-
Spo27367	1.4888	0.0012333	-//-
Spo04521	1.4854	0.027222	-//-
Spo20722	1.4808	0.0016603	-//-
Spo03316	1.477	0.03176	sp|Q9FFD0|PIN5_ARATH Auxin efflux carrier component 5 OS=Arabidopsis thaliana OX=3702 GN=PIN5 PE=2 SV=2//1.03109e-161
Spo05831	1.475	0.037992	sp|Q9LIN2|GDL53_ARATH GDSL esterase/lipase At3g26430 OS=Arabidopsis thaliana OX=3702 GN=At3g26430 PE=2 SV=1//3.2297e-149
Spo23848	1.4718	0.026467	sp|Q54Q39|PP1R7_DICDI Protein phosphatase 1 regulatory subunit pprA OS=Dictyostelium discoideum OX=44689 GN=pprA PE=3 SV=1//7.49773e-07
Spo00234	1.4668	0.0003762	sp|Q84MB2|TIF8_ARATH Protein TIFY 8 OS=Arabidopsis thaliana OX=3702 GN=TIFY8 PE=1 SV=1//1.62009e-25
Spo10806	1.4604	0.0021603	sp|Q8GYA4|CRK10_ARATH Cysteine-rich receptor-like protein kinase 10 OS=Arabidopsis thaliana OX=3702 GN=CRK10 PE=1 SV=3//6.80537e-123
Spo10725	1.4579	0.0093949	sp|Q6XBF8|CDR1_ARATH Aspartic proteinase CDR1 OS=Arabidopsis thaliana OX=3702 GN=CDR1 PE=1 SV=1//1.12394e-79
Spo06330	1.4578	0.0012922	sp|Q03684|BIP4_TOBAC Luminal-binding protein 4 OS=Nicotiana tabacum OX=4097 GN=BIP4 PE=2 SV=1//0
Spo10352	1.4572	0.0035626	sp|Q84Y01|ITPK1_MAIZE Inositol-tetrakisphosphate 1-kinase 1 OS=Zea mays OX=4577 GN=ITPK1 PE=2 SV=1//2.88367e-106
Spo08092	1.4448	0.00078944	sp|Q93ZA3|BBE13_ARATH Berberine bridge enzyme-like 13 OS=Arabidopsis thaliana OX=3702 GN=At1g30760 PE=1 SV=1//0
Spo14116	1.4414	6.67e-05	sp|Q66GR0|FLA17_ARATH Fasciclin-like arabinogalactan protein 17 OS=Arabidopsis thaliana OX=3702 GN=FLA17 PE=2 SV=1//1.46182e-180
Spo22508	1.4397	0.00038448	sp|Q9ZVD2|NHL13_ARATH NDR1/HIN1-like protein 13 OS=Arabidopsis thaliana OX=3702 GN=NHL13 PE=2 SV=1//1.35092e-09
Spo03908	1.4314	0.031198	-//-
Spo12715	1.4297	0.011818	sp|Q570S7|CSLG1_ARATH Cellulose synthase-like protein G1 OS=Arabidopsis thaliana OX=3702 GN=CSLG1 PE=2 SV=1//1.60008e-138
Spo13079	1.4269	0.038928	-//-
Spo06959	1.4223	0.00013736	sp|Q8W013|COMT1_CATRO Caffeic acid 3-O-methyltransferase OS=Catharanthus roseus OX=4058 GN=COMT1 PE=2 SV=1//1.55962e-98
Spo15551	1.4088	0.021834	-//-
Spo08177	1.4025	0.0021722	-//-
Spo12159	1.393	0.00059169	sp|Q6NMK1|GXM1_ARATH Glucuronoxylan 4-O-methyltransferase 1 OS=Arabidopsis thaliana OX=3702 GN=GXM1 PE=1 SV=1//1.1333e-135
Spo15263	1.3767	0.039923	sp|B8XCH5|QKY_ARATH Protein QUIRKY OS=Arabidopsis thaliana OX=3702 GN=QKY PE=2 SV=1//1.48484e-39
Spo26691	1.3732	0.0061749	sp|Q9LZJ5|AB14C_ARATH ABC transporter C family member 14 OS=Arabidopsis thaliana OX=3702 GN=ABCC14 PE=1 SV=1//0
Spo20934	1.3678	0.0031516	sp|Q8VZQ2|MYB61_ARATH Transcription factor MYB61 OS=Arabidopsis thaliana OX=3702 GN=MYB61 PE=2 SV=1//1.11321e-82
Spo19264	1.3592	0.044104	sp|Q9FJJ3|SRO5_ARATH Probable inactive poly [ADP-ribose] polymerase SRO5 OS=Arabidopsis thaliana OX=3702 GN=SRO5 PE=1 SV=1//6.76109e-54
Spo19866	1.3519	0.013659	sp|Q41359|PR1_SAMNI Pathogenesis-related protein PR-1 type OS=Sambucus nigra OX=4202 PE=2 SV=1//3.0818e-68
Spo08131	1.3513	0.023166	-//-
Spo18067	1.3503	0.00044701	-//-
Spo19153	1.3473	0.0030082	sp|Q93Z08|E136_ARATH Glucan endo-1,3-beta-glucosidase 6 OS=Arabidopsis thaliana OX=3702 GN=At5g58090 PE=2 SV=2//1.98207e-128
Spo16800	1.3442	0.002763	sp|Q66GR0|FLA17_ARATH Fasciclin-like arabinogalactan protein 17 OS=Arabidopsis thaliana OX=3702 GN=FLA17 PE=2 SV=1//4.01971e-169
Spo21820	1.3391	0.04505	sp|Q9S7G2|GATL2_ARATH Probable galacturonosyltransferase-like 2 OS=Arabidopsis thaliana OX=3702 GN=GATL2 PE=2 SV=1//2.15595e-157
Spo11192	1.3391	0.00033664	sp|Q9SV30|GATA8_ARATH GATA transcription factor 8 OS=Arabidopsis thaliana OX=3702 GN=GATA8 PE=2 SV=1//8.44642e-12
Spo00428	1.3383	0.00014547	sp|O64640|CXE8_ARATH Probable carboxylesterase 8 OS=Arabidopsis thaliana OX=3702 GN=CXE8 PE=2 SV=1//1.74404e-118
Spo05505	1.3355	0.023364	sp|Q8VZG2|HSR4_ARATH Protein HYPER-SENSITIVITY-RELATED 4 OS=Arabidopsis thaliana OX=3702 GN=HSR4 PE=2 SV=1//9.71582e-174
Spo08188	1.334	0.00034432	sp|Q9XHP0|11S2_SESIN 11S globulin seed storage protein 2 OS=Sesamum indicum OX=4182 PE=2 SV=1//9.53096e-20
Spo05898	1.3313	7.68e-05	sp|Q9FYF7|Y1736_ARATH REF/SRPP-like protein At1g67360 OS=Arabidopsis thaliana OX=3702 GN=At1g67360 PE=2 SV=1//5.15484e-48
Spo16349	1.3304	0.0020497	sp|Q9XIB4|Y1475_ARATH B3 domain-containing protein At1g49475 OS=Arabidopsis thaliana OX=3702 GN=At1g49475 PE=2 SV=2//8.58906e-15
Spo27351	1.3279	0.0037934	-//-
Spo05899	1.3264	0.00030272	-//-
Spo13117	1.3252	0.0027079	sp|Q69SG5|GUN24_ORYSJ Endoglucanase 24 OS=Oryza sativa subsp. japonica OX=39947 GN=Os09g0533900 PE=2 SV=1//0
Spo24230	1.3247	0.0031151	sp|Q9FIZ3|GSO2_ARATH LRR receptor-like serine/threonine-protein kinase GSO2 OS=Arabidopsis thaliana OX=3702 GN=GSO2 PE=1 SV=2//3.65179e-15
Spo08864	1.3246	3.21e-05	sp|Q9LIS3|GAE6_ARATH UDP-glucuronate 4-epimerase 6 OS=Arabidopsis thaliana OX=3702 GN=GAE6 PE=1 SV=1//0
Spo04310	1.3226	0.0038532	sp|Q9FGD7|PUB50_ARATH Putative U-box domain-containing protein 50 OS=Arabidopsis thaliana OX=3702 GN=PUB50 PE=3 SV=1//8.78947e-166
Spo27010	1.3222	0.00024013	sp|Q9LUG9|MD33A_ARATH Mediator of RNA polymerase II transcription subunit 33A OS=Arabidopsis thaliana OX=3702 GN=MED33A PE=1 SV=1//0
Spo20176	1.3213	0.0018261	sp|Q6F303|PHP5_ORYSJ Pseudo histidine-containing phosphotransfer protein 5 OS=Oryza sativa subsp. japonica OX=39947 GN=PHP5 PE=2 SV=1//1.49359e-58
Spo00196	1.3203	0.033191	-//-
Spo07484	1.3203	0.016984	sp|Q9SII5|EXOL5_ARATH Protein EXORDIUM-like 5 OS=Arabidopsis thaliana OX=3702 GN=EXL5 PE=2 SV=1//6.29481e-167
Spo18726	1.3178	0.0032301	sp|Q9SY29|PUP4_ARATH Probable purine permease 4 OS=Arabidopsis thaliana OX=3702 GN=PUP4 PE=2 SV=1//2.4391e-10
Spo02234	1.3176	0.011501	sp|Q9SKY9|OFP16_ARATH Transcription repressor OFP16 OS=Arabidopsis thaliana OX=3702 GN=OFP16 PE=2 SV=1//3.09282e-11
Spo02354	1.3141	0.0052887	sp|Q9SV13|SUT31_ARATH Sulfate transporter 3.1 OS=Arabidopsis thaliana OX=3702 GN=SULTR3;1 PE=2 SV=1//0
Spo13797	1.3101	0.002753	sp|Q00624|ASOL_BRANA L-ascorbate oxidase homolog OS=Brassica napus OX=3708 GN=Bp10 PE=2 SV=1//0
Spo20375	1.3087	0.029264	-//-
Spo11397	1.306	0.046857	sp|Q9SD85|F3PH_ARATH Flavonoid 3&apos;-monooxygenase OS=Arabidopsis thaliana OX=3702 GN=CYP75B1 PE=1 SV=1//3.10911e-32
Spo03684	1.3029	0.00019759	-//-
Spo24631	1.2967	0.001158	sp|Q9LXD9|PME51_ARATH Probable pectinesterase/pectinesterase inhibitor 51 OS=Arabidopsis thaliana OX=3702 GN=PME51 PE=2 SV=1//0
Spo13850	1.2937	0.035609	-//-
Spo11058	1.2937	0.010576	sp|Q9FLF4|PUB27_ARATH U-box domain-containing protein 27 OS=Arabidopsis thaliana OX=3702 GN=PUB27 PE=2 SV=1//6.12382e-93
Spo09841	1.2874	0.043804	sp|O23076|REM15_ARATH Putative B3 domain-containing protein REM15 OS=Arabidopsis thaliana OX=3702 GN=REM15.15 PE=3 SV=2//1.049e-15
Spo00337	1.2782	0.014094	sp|Q766C3|NEP1_NEPGR Aspartic proteinase nepenthesin-1 OS=Nepenthes gracilis OX=150966 GN=nep1 PE=1 SV=1//1.04379e-151
Spo11392	1.2771	0.023349	sp|F4I9E1|NFD4_ARATH Protein NUCLEAR FUSION DEFECTIVE 4 OS=Arabidopsis thaliana OX=3702 GN=NFD4 PE=3 SV=1//1.02124e-166
Spo20881	1.2695	0.047625	sp|Q9S605|PPX_PSEAI Exopolyphosphatase OS=Pseudomonas aeruginosa OX=287 GN=ppx PE=1 SV=1//1.28749e-39
Spo21626	1.2661	0.023166	sp|Q05957|PDP_DIACA Petal death protein OS=Dianthus caryophyllus OX=3570 GN=PDP PE=1 SV=1//6.7709e-172
Spo03809	1.2623	0.017265	sp|Q93XX5|Y5713_ARATH PI-PLC X domain-containing protein At5g67130 OS=Arabidopsis thaliana OX=3702 GN=At5g67130 PE=1 SV=1//2.527e-122
Spo08467	1.2599	0.0016089	sp|Q9ZVX4|U90A1_ARATH UDP-glycosyltransferase 90A1 OS=Arabidopsis thaliana OX=3702 GN=UGT90A1 PE=2 SV=1//1.16789e-142
Spo16727	1.2464	0.045041	sp|O23215|PBRP1_ARATH Plant-specific TFIIB-related protein 1 OS=Arabidopsis thaliana OX=3702 GN=PBRP1 PE=2 SV=1//1.33915e-65
Spo07001	1.245	0.03482	sp|O04351|OFP2_ARATH Transcription repressor OFP2 OS=Arabidopsis thaliana OX=3702 GN=OFP2 PE=1 SV=1//6.12877e-24
Spo26320	1.2405	0.0097549	-//-
Spo13054	1.2366	0.00046977	sp|Q8LEJ6|FLA11_ARATH Fasciclin-like arabinogalactan protein 11 OS=Arabidopsis thaliana OX=3702 GN=FLA11 PE=2 SV=2//3.20386e-50
Spo04802	1.2366	0.00038057	sp|F4JNX2|SDEH4_ARATH Senescence/dehydration-associated protein At4g35985, chloroplastic OS=Arabidopsis thaliana OX=3702 GN=P85 PE=2 SV=1//1.39347e-57
Spo06498	1.2304	0.017986	-//-
Spo03345	1.2293	0.010401	sp|Q9SYZ7|U496A_ARATH UPF0496 protein At4g34320 OS=Arabidopsis thaliana OX=3702 GN=At4g34320 PE=2 SV=1//0
Spo26067	1.2289	0.033126	sp|Q96558|UGDH1_SOYBN UDP-glucose 6-dehydrogenase 1 OS=Glycine max OX=3847 GN=UGD1 PE=2 SV=1//0
Spo19261	1.2275	0.00084527	sp|P92982|PGL1_ARATH Polygalacturonase 1 beta-like protein 1 OS=Arabidopsis thaliana OX=3702 GN=PGL1 PE=2 SV=2//0
Spo23069	1.2237	0.017738	sp|Q9M1V2|SOT5_ARATH Cytosolic sulfotransferase 5 OS=Arabidopsis thaliana OX=3702 GN=SOT5 PE=1 SV=1//5.33287e-99
Spo22482	1.2233	0.037935	sp|Q0WMZ5|OP162_ARATH Outer envelope pore protein 16-2, chloroplastic OS=Arabidopsis thaliana OX=3702 GN=OEP162 PE=2 SV=1//2.1876e-64
Spo17357	1.2226	0.030242	sp|Q0WP01|PTR9_ARATH Protein NRT1/ PTR FAMILY 5.10 OS=Arabidopsis thaliana OX=3702 GN=NPF5.10 PE=2 SV=1//2.78425e-178
Spo17893	1.2187	0.026379	sp|Q55CU8|PITC_DICDI Phosphatidylinositol transfer protein 3 OS=Dictyostelium discoideum OX=44689 GN=pitC PE=2 SV=1//1.52736e-38
Spo22556	1.2152	0.00096237	sp|Q9FL16|PER63_ARATH Peroxidase 63 OS=Arabidopsis thaliana OX=3702 GN=PER63 PE=2 SV=1//1.43631e-136
Spo13073	1.2148	0.00022879	sp|P31237|ACCO_ACTDE 1-aminocyclopropane-1-carboxylate oxidase OS=Actinidia deliciosa OX=3627 GN=ACO PE=2 SV=1//1.94851e-177
Spo16837	1.2145	0.021768	sp|P57758|CTNS_ARATH Cystinosin homolog OS=Arabidopsis thaliana OX=3702 GN=At5g40670 PE=2 SV=1//5.01244e-108
Spo02043	1.2136	0.035576	sp|O22881|POT2_ARATH Potassium transporter 2 OS=Arabidopsis thaliana OX=3702 GN=POT2 PE=1 SV=2//0
Spo20330	1.2135	0.021729	sp|Q9LNU1|CRSP_ARATH CO(2)-response secreted protease OS=Arabidopsis thaliana OX=3702 GN=CRSP PE=2 SV=1//2.46425e-169
Spo13963	1.212	0.019638	-//-
Spo08498	1.2112	0.037168	sp|O24542|AX22D_VIGRR Auxin-induced protein 22D OS=Vigna radiata var. radiata OX=3916 GN=AUX22D PE=2 SV=1//5.53778e-24
Spo16493	1.2089	0.0024254	-//-
Spo03202	1.2079	0.00016386	sp|P48534|APX1_PEA L-ascorbate peroxidase, cytosolic OS=Pisum sativum OX=3888 GN=APX1 PE=1 SV=2//1.77119e-131
Spo19783	1.2059	0.0012775	sp|Q9C999|PILS2_ARATH Protein PIN-LIKES 2 OS=Arabidopsis thaliana OX=3702 GN=PILS2 PE=2 SV=1//0
Spo06733	1.1995	0.025669	-//-
Spo13120	1.1975	0.0088233	sp|Q9SIT1|TMK3_ARATH Receptor-like kinase TMK3 OS=Arabidopsis thaliana OX=3702 GN=TMK3 PE=2 SV=1//1.71208e-80
Spo04799	1.1971	0.0032882	sp|Q9LHK4|AB8B_ARATH Putative ABC transporter B family member 8 OS=Arabidopsis thaliana OX=3702 GN=ABCB8 PE=5 SV=1//0
Spo05882	1.1937	0.019495	sp|Q9ZU46|ZAR1_ARATH Receptor protein kinase-like protein ZAR1 OS=Arabidopsis thaliana OX=3702 GN=ZAR1 PE=1 SV=1//1.4152e-177
Spo17184	1.1899	0.019022	sp|P83304|LEC_PARPC Mannose/glucose-specific lectin (Fragment) OS=Parkia platycephala OX=185447 PE=1 SV=1//1.90226e-10
Spo17398	1.1895	0.00037322	sp|Q56YU0|AL2C4_ARATH Aldehyde dehydrogenase family 2 member C4 OS=Arabidopsis thaliana OX=3702 GN=ALDH2C4 PE=1 SV=2//0
Spo14740	1.187	0.031105	-//-
Spo14627	1.1869	0.021941	sp|O80992|PYL2_ARATH Abscisic acid receptor PYL2 OS=Arabidopsis thaliana OX=3702 GN=PYL2 PE=1 SV=1//1.48177e-72
Spo20272	1.1858	0.048144	sp|Q9FLV0|DMR6_ARATH Protein DOWNY MILDEW RESISTANCE 6 OS=Arabidopsis thaliana OX=3702 GN=DMR6 PE=1 SV=1//6.37204e-74
Spo18762	1.1857	0.025362	sp|A2ZVI7|CDPK1_ORYSJ Calcium-dependent protein kinase 1 OS=Oryza sativa subsp. japonica OX=39947 GN=CPK1 PE=2 SV=1//0
Spo06109	1.1847	0.0003726	sp|O64481|SBT25_ARATH Subtilisin-like protease SBT2.5 OS=Arabidopsis thaliana OX=3702 GN=SBT2.5 PE=2 SV=1//0
Spo15766	1.1832	0.022223	sp|Q9LN01|PPR21_ARATH Pentatricopeptide repeat-containing protein At1g08070, chloroplastic OS=Arabidopsis thaliana OX=3702 GN=PCMP-H12 PE=2 SV=1//0
Spo12958	1.1808	0.021522	sp|Q9SCW4|HFB2A_ARATH Heat stress transcription factor B-2a OS=Arabidopsis thaliana OX=3702 GN=HSFB2A PE=2 SV=1//1.42303e-71
Spo07461	1.178	0.038283	sp|O80919|TBL34_ARATH Protein trichome birefringence-like 34 OS=Arabidopsis thaliana OX=3702 GN=TBL34 PE=2 SV=2//4.0079e-175
Spo07702	1.1726	0.0017756	sp|Q9XGY7|FAR_SIMCH Alcohol-forming fatty acyl-CoA reductase OS=Simmondsia chinensis OX=3999 PE=1 SV=1//6.80659e-87
Spo27361	1.1723	0.027893	sp|Q9FH36|GAUTC_ARATH Probable galacturonosyltransferase 12 OS=Arabidopsis thaliana OX=3702 GN=GAUT12 PE=2 SV=1//0
Spo26611	1.1682	0.029202	sp|Q9LKP7|CHSY_DIAMO Chalcone synthase OS=Dianthus monspessulanus OX=129769 GN=CHS PE=2 SV=1//0
Spo01447	1.162	0.0020067	sp|Q9M0M2|AB9B_ARATH ABC transporter B family member 9 OS=Arabidopsis thaliana OX=3702 GN=ABCB9 PE=3 SV=2//6.38319e-53
Spo12163	1.1568	0.036112	-//-
Spo25130	1.1563	0.034704	sp|Q6NKZ9|Y4345_ARATH Probable receptor-like serine/threonine-protein kinase At4g34500 OS=Arabidopsis thaliana OX=3702 GN=At4g34500 PE=2 SV=1//0
Spo15197	1.1542	0.010446	-//-
Spo04218	1.1528	0.0020257	sp|P52877|SERC_SPIOL Phosphoserine aminotransferase, chloroplastic OS=Spinacia oleracea OX=3562 PE=2 SV=1//0
Spo26569	1.1498	0.0048036	sp|Q8VZW3|CFI3_ARATH Probable chalcone--flavonone isomerase 3 OS=Arabidopsis thaliana OX=3702 GN=CHI3 PE=1 SV=1//2.16799e-40
Spo26413	1.1489	0.037077	sp|Q05085|PTR7_ARATH Protein NRT1/ PTR FAMILY 6.3 OS=Arabidopsis thaliana OX=3702 GN=NPF6.3 PE=1 SV=1//0
Spo21416	1.1483	0.019086	sp|Q9AR73|HQGT_RAUSE Hydroquinone glucosyltransferase OS=Rauvolfia serpentina OX=4060 GN=AS PE=1 SV=1//2.25747e-160
Spo10338	1.1479	0.0029299	sp|P31687|4CL2_SOYBN 4-coumarate--CoA ligase 2 OS=Glycine max OX=3847 PE=2 SV=2//0
Spo25690	1.1468	0.016417	sp|Q9M817|PTR6_ARATH Protein NRT1/ PTR FAMILY 1.2 OS=Arabidopsis thaliana OX=3702 GN=NPF1.2 PE=1 SV=1//0
Spo06517	1.1452	0.036644	-//-
Spo25751	1.145	0.0022801	sp|Q38879|TRXH2_ARATH Thioredoxin H2 OS=Arabidopsis thaliana OX=3702 GN=TRX2 PE=2 SV=2//5.4568e-35
Spo18570	1.1428	0.016353	sp|Q45QI7|CFI_CAMSI Chalcone--flavonone isomerase OS=Camellia sinensis OX=4442 GN=CHI PE=2 SV=2//3.17251e-108
Spo09254	1.1401	0.00029651	sp|Q8LF99|XTH6_ARATH Probable xyloglucan endotransglucosylase/hydrolase protein 6 OS=Arabidopsis thaliana OX=3702 GN=XTH6 PE=2 SV=2//2.12876e-155
Spo17585	1.14	0.0081869	sp|Q8VYZ3|PME53_ARATH Probable pectinesterase 53 OS=Arabidopsis thaliana OX=3702 GN=PME53 PE=2 SV=1//2.43828e-93
Spo13482	1.1384	0.0061388	-//-
Spo15032	1.1358	0.0032616	sp|Q9SZG0|HHP4_ARATH Heptahelical transmembrane protein 4 OS=Arabidopsis thaliana OX=3702 GN=HHP4 PE=2 SV=1//0
Spo07008	1.1351	0.0062822	sp|O22932|CIPKB_ARATH CBL-interacting serine/threonine-protein kinase 11 OS=Arabidopsis thaliana OX=3702 GN=CIPK11 PE=1 SV=1//1.42966e-140
Spo27213	1.1327	0.028564	sp|Q8L5Z1|GDL17_ARATH GDSL esterase/lipase At1g33811 OS=Arabidopsis thaliana OX=3702 GN=At1g33811 PE=2 SV=1//7.58439e-148
Spo03669	1.1327	0.0080548	sp|Q9SZF7|SHR_ARATH Protein SHORT-ROOT OS=Arabidopsis thaliana OX=3702 GN=SHR PE=1 SV=1//0
Spo05918	1.1285	0.046933	sp|Q9LIN2|GDL53_ARATH GDSL esterase/lipase At3g26430 OS=Arabidopsis thaliana OX=3702 GN=At3g26430 PE=2 SV=1//2.51832e-167
Spo14858	1.1246	0.0043552	sp|O22784|CRR11_ARATH Cysteine-rich repeat secretory protein 11 OS=Arabidopsis thaliana OX=3702 GN=CRRSP11 PE=1 SV=2//1.01878e-88
Spo06276	1.1204	0.0020056	sp|Q8RXD9|DPE2_ARATH 4-alpha-glucanotransferase DPE2 OS=Arabidopsis thaliana OX=3702 GN=DPE2 PE=1 SV=1//0
Spo25727	1.1185	0.00061063	-//-
Spo19681	1.1178	0.020309	-//-
Spo24643	1.1116	0.045049	sp|Q05091|PGIP_PYRCO Polygalacturonase inhibitor OS=Pyrus communis OX=23211 GN=PGIP PE=1 SV=1//7.93817e-116
Spo15693	1.109	0.001731	sp|Q94CJ5|RER4_ARATH Protein RETICULATA-RELATED 4, chloroplastic OS=Arabidopsis thaliana OX=3702 GN=RER4 PE=2 SV=1//2.58763e-160
Spo06979	1.1064	0.04226	-//-
Spo16743	1.1041	0.038544	sp|P45730|PALY_POPTR Phenylalanine ammonia-lyase OS=Populus trichocarpa OX=3694 GN=PAL PE=2 SV=1//0
Spo25476	1.1023	0.031091	sp|Q9XI84|RBCMT_ARATH [Fructose-bisphosphate aldolase]-lysine N-methyltransferase, chloroplastic OS=Arabidopsis thaliana OX=3702 GN=LSMT-L PE=1 SV=1//1.3498e-12
Spo19139	1.098	0.011827	sp|D4N502|DIOX3_PAPSO Codeine O-demethylase OS=Papaver somniferum OX=3469 GN=CODM PE=1 SV=1//3.79805e-60
Spo23314	1.098	0.023675	-//-
Spo00776	1.098	0.00109	sp|F4J3G5|CTPA3_ARATH Carboxyl-terminal-processing peptidase 3, chloroplastic OS=Arabidopsis thaliana OX=3702 GN=CTPA3 PE=3 SV=1//0
Spo13621	1.0963	0.032332	sp|Q9SIE7|PLAT2_ARATH PLAT domain-containing protein 2 OS=Arabidopsis thaliana OX=3702 GN=PLAT2 PE=2 SV=1//9.41157e-44
Spo26609	1.0908	0.0377	sp|Q9FFW5|PERK8_ARATH Proline-rich receptor-like protein kinase PERK8 OS=Arabidopsis thaliana OX=3702 GN=PERK8 PE=1 SV=1//4.90174e-50
Spo19349	1.0872	0.023679	-//-
Spo07656	1.0863	0.0017054	sp|Q9LXB5|FLP2_ARATH Flowering-promoting factor 1-like protein 2 OS=Arabidopsis thaliana OX=3702 GN=FLP2 PE=2 SV=1//1.13073e-51
Spo00212	1.0848	0.0017941	sp|F4HQ20|LRL25_ARATH LEAF RUST 10 DISEASE-RESISTANCE LOCUS RECEPTOR-LIKE PROTEIN KINASE-like 2.5 OS=Arabidopsis thaliana OX=3702 GN=LRK10L-2.5 PE=3 SV=1//2.54776e-120
Spo10180	1.0847	0.0031075	sp|Q9ZW19|TRNHC_ARATH Tropinone reductase homolog At2g29360 OS=Arabidopsis thaliana OX=3702 GN=SDR PE=1 SV=1//1.47447e-19
Spo00060	1.0845	0.031565	sp|Q8S8I4|EPF1_ARATH Protein EPIDERMAL PATTERNING FACTOR 1 OS=Arabidopsis thaliana OX=3702 GN=EPF1 PE=1 SV=1//9.39428e-31
Spo01362	1.0792	0.0070735	-//-
Spo19476	1.0776	0.03747	-//-
Spo18213	1.0766	0.0022183	sp|Q9SYM4|TPS1_ARATH Alpha,alpha-trehalose-phosphate synthase [UDP-forming] 1 OS=Arabidopsis thaliana OX=3702 GN=TPS1 PE=1 SV=1//0
Spo05094	1.0764	0.0095335	sp|Q00423|HMGYA_SOYBN HMG-Y-related protein A OS=Glycine max OX=3847 PE=2 SV=1//3.44214e-31
Spo18214	1.0728	0.0035437	sp|Q9SYM4|TPS1_ARATH Alpha,alpha-trehalose-phosphate synthase [UDP-forming] 1 OS=Arabidopsis thaliana OX=3702 GN=TPS1 PE=1 SV=1//0
Spo11182	1.0726	0.0032082	sp|Q9LY46|TBL29_ARATH Protein ESKIMO 1 OS=Arabidopsis thaliana OX=3702 GN=ESK1 PE=1 SV=1//0
Spo11049	1.0721	0.0358	sp|Q9LJX0|AB19B_ARATH ABC transporter B family member 19 OS=Arabidopsis thaliana OX=3702 GN=ABCB19 PE=1 SV=1//0
Spo14075	1.0711	0.0053559	sp|Q9FJF9|SAU21_ARATH Auxin-responsive protein SAUR21 OS=Arabidopsis thaliana OX=3702 GN=SAUR21 PE=2 SV=1//1.54596e-27
Spo22064	1.0707	0.00092759	sp|P25776|ORYA_ORYSJ Oryzain alpha chain OS=Oryza sativa subsp. japonica OX=39947 GN=Os04g0650000 PE=1 SV=2//6.5766e-159
Spo26913	1.0691	0.017134	-//-
Spo22621	1.0685	0.0077018	sp|Q9LY00|WRK70_ARATH Probable WRKY transcription factor 70 OS=Arabidopsis thaliana OX=3702 GN=WRKY70 PE=2 SV=1//1.50977e-24
Spo00350	1.0654	0.010569	sp|F4IH21|TBL33_ARATH Protein trichome birefringence-like 33 OS=Arabidopsis thaliana OX=3702 GN=TBL33 PE=2 SV=1//0
Spo05664	1.0649	0.040048	sp|Q9FIT8|AGD1_ARATH ADP-ribosylation factor GTPase-activating protein AGD1 OS=Arabidopsis thaliana OX=3702 GN=AGD1 PE=2 SV=2//0
Spo00394	1.0642	0.017544	sp|A7NY33|PER4_VITVI Peroxidase 4 OS=Vitis vinifera OX=29760 GN=GSVIVT00023967001 PE=1 SV=1//1.59684e-119
Spo17533	1.0609	0.021491	-//-
Spo04520	1.0584	0.0090397	sp|O65398|GLX1_ARATH Lactoylglutathione lyase GLX1 OS=Arabidopsis thaliana OX=3702 GN=GLX1 PE=1 SV=1//6.80439e-26
Spo20741	1.0582	0.024128	sp|Q1PEY6|EPFL6_ARATH EPIDERMAL PATTERNING FACTOR-like protein 6 OS=Arabidopsis thaliana OX=3702 GN=EPFL6 PE=1 SV=1//8.55825e-24
Spo11195	1.0573	0.0038223	sp|O04211|ELF4_ARATH Protein EARLY FLOWERING 4 OS=Arabidopsis thaliana OX=3702 GN=ELF4 PE=1 SV=1//3.10589e-24
Spo06631	1.0546	0.0014757	sp|O65468|CRK8_ARATH Cysteine-rich receptor-like protein kinase 8 OS=Arabidopsis thaliana OX=3702 GN=CRK8 PE=3 SV=2//6.30651e-164
Spo08062	1.0526	0.044616	sp|Q9LK64|AB3C_ARATH ABC transporter C family member 3 OS=Arabidopsis thaliana OX=3702 GN=ABCC3 PE=1 SV=1//0
Spo01109	1.052	0.0068701	sp|Q9M817|PTR6_ARATH Protein NRT1/ PTR FAMILY 1.2 OS=Arabidopsis thaliana OX=3702 GN=NPF1.2 PE=1 SV=1//0
Spo16465	1.0458	0.0034562	-//-
Spo06253	1.044	0.028215	sp|Q1T7C2|C7111_SOLLC Cytochrome P450 710A11 OS=Solanum lycopersicum OX=4081 GN=CYP710A11 PE=1 SV=1//0
Spo15202	1.0438	0.031092	sp|Q9SS80|U503A_ARATH UPF0503 protein At3g09070, chloroplastic OS=Arabidopsis thaliana OX=3702 GN=At3g09070 PE=1 SV=1//3.2239e-96
Spo23811	1.0432	0.013376	sp|O22187|Y2232_ARATH Probable receptor-like protein kinase At2g23200 OS=Arabidopsis thaliana OX=3702 GN=At2g23200 PE=3 SV=1//0
Spo00308	1.0416	0.017044	-//-
Spo13083	1.0387	0.0017085	sp|Q9SZE7|PER51_ARATH Peroxidase 51 OS=Arabidopsis thaliana OX=3702 GN=PER51 PE=2 SV=1//4.56137e-139
Spo03810	1.0378	0.046316	sp|Q8L884|LAX4_MEDTR Auxin transporter-like protein 4 OS=Medicago truncatula OX=3880 GN=LAX4 PE=2 SV=1//0
Spo13551	1.0371	0.011182	-//-
Spo00463	1.0352	0.024322	sp|O82730|MGDG2_ARATH Monogalactosyldiacylglycerol synthase 2, chloroplastic OS=Arabidopsis thaliana OX=3702 GN=MGD2 PE=1 SV=1//0
Spo11931	1.0326	0.021017	sp|Q058P6|CLT1_ARATH Protein CLT1, chloroplastic OS=Arabidopsis thaliana OX=3702 GN=CLT1 PE=2 SV=1//5.60939e-135
Spo07766	1.0314	0.0040741	sp|Q9LUM1|LOR11_ARATH Protein LURP-one-related 11 OS=Arabidopsis thaliana OX=3702 GN=At3g14260 PE=2 SV=1//5.35968e-41
Spo20744	1.0298	0.012254	sp|Q8RXL8|UXT3_ARATH UDP-xylose transporter 3 OS=Arabidopsis thaliana OX=3702 GN=UXT3 PE=1 SV=1//3.08024e-180
Spo24045	1.0282	0.014932	sp|B6VJS4|ROMT_VITVI Trans-resveratrol di-O-methyltransferase OS=Vitis vinifera OX=29760 GN=ROMT PE=1 SV=2//1.28851e-125
Spo00728	1.0244	0.0015054	sp|P83304|LEC_PARPC Mannose/glucose-specific lectin (Fragment) OS=Parkia platycephala OX=185447 PE=1 SV=1//4.96469e-14
Spo16783	1.0202	0.023299	sp|Q93VG8|PPDEX_ARATH DeSI-like protein At4g17486 OS=Arabidopsis thaliana OX=3702 GN=At4g17486 PE=2 SV=1//8.04897e-66
Spo04584	1.0187	0.0049767	sp|Q8LPK5|CESA8_ARATH Cellulose synthase A catalytic subunit 8 [UDP-forming] OS=Arabidopsis thaliana OX=3702 GN=CESA8 PE=1 SV=1//0
Spo04204	1.0184	0.0075238	sp|Q9SRM0|ATL66_ARATH RING-H2 finger protein ATL66 OS=Arabidopsis thaliana OX=3702 GN=ATL66 PE=2 SV=1//2.91365e-28
Spo13019	1.0112	0.0016313	sp|Q8LGS1|MARD1_ARATH Protein MARD1 OS=Arabidopsis thaliana OX=3702 GN=MARD1 PE=2 SV=2//4.04433e-07
Spo20425	1.0096	0.0090784	sp|Q70XE6|6FEH_BETVU Fructan 6-exohydrolase OS=Beta vulgaris OX=161934 GN=6-FEH PE=1 SV=1//0
Spo10527	1.0086	0.020784	sp|Q9FL28|FLS2_ARATH LRR receptor-like serine/threonine-protein kinase FLS2 OS=Arabidopsis thaliana OX=3702 GN=FLS2 PE=1 SV=1//0
Spo18186	1.0072	0.0019102	sp|Q9FM65|FLA1_ARATH Fasciclin-like arabinogalactan protein 1 OS=Arabidopsis thaliana OX=3702 GN=FLA1 PE=1 SV=1//1.62351e-120
Spo02225	1.007	0.0056648	sp|O49621|MLO1_ARATH MLO-like protein 1 OS=Arabidopsis thaliana OX=3702 GN=MLO1 PE=1 SV=1//0
Spo08328	1.0063	0.018313	sp|Q7XZP5|APX5_ARATH L-ascorbate peroxidase 5, peroxisomal OS=Arabidopsis thaliana OX=3702 GN=APX5 PE=1 SV=2//1.03134e-103
Spo11338	1.0036	0.010324	-//-
Spo26351	1.0007	0.031401	-//-
Spo23386	1.0003	0.0077607	-//-
Spo19819	0.99896	0.029461	sp|D4N501|DIOX2_PAPSO Probable 2-oxoglutarate/Fe(II)-dependent dioxygenase OS=Papaver somniferum OX=3469 GN=DIOX2 PE=2 SV=1//2.40851e-44
Spo19604	0.99876	0.025417	sp|Q8RY79|TYDC1_ARATH Tyrosine decarboxylase 1 OS=Arabidopsis thaliana OX=3702 GN=ELI5 PE=2 SV=1//0
Spo25574	0.99545	0.027874	sp|Q7Y0E8|NRX11_ORYSJ Probable nucleoredoxin 1-1 OS=Oryza sativa subsp. japonica OX=39947 GN=Os03g0405500 PE=2 SV=1//5.29328e-06
Spo25058	0.99514	0.0098246	sp|Q9SWW6|CESA7_ARATH Cellulose synthase A catalytic subunit 7 [UDP-forming] OS=Arabidopsis thaliana OX=3702 GN=CESA7 PE=1 SV=1//0
Spo06185	0.99326	0.020281	sp|Q0III6|DNJB6_BOVIN DnaJ homolog subfamily B member 6 OS=Bos taurus OX=9913 GN=DNAJB6 PE=2 SV=1//1.64307e-16
Spo23728	0.9861	0.044418	-//-
Spo25912	0.98576	0.04577	sp|P38812|GEP4_YEAST Phosphatidylglycerophosphatase GEP4, mitochondrial OS=Saccharomyces cerevisiae (strain ATCC 204508 / S288c) OX=559292 GN=GEP4 PE=1 SV=1//5.03098e-15
Spo23392	0.9803	0.012892	sp|Q93XM7|MCAT_ARATH Mitochondrial carnitine/acylcarnitine carrier-like protein OS=Arabidopsis thaliana OX=3702 GN=BOU PE=1 SV=1//5.19179e-13
Spo25138	0.97862	0.0016722	sp|P36494|CB4_SPIOL Chlorophyll a-b binding protein CP24, chloroplastic OS=Spinacia oleracea OX=3562 PE=2 SV=1//4.76975e-157
Spo26161	0.97844	0.0095638	sp|Q0WUZ5|OFT39_ARATH O-fucosyltransferase 39 OS=Arabidopsis thaliana OX=3702 GN=OFUT39 PE=2 SV=1//0
Spo05289	0.9775	0.038545	sp|Q9LHF1|LRX4_ARATH Leucine-rich repeat extensin-like protein 4 OS=Arabidopsis thaliana OX=3702 GN=LRX4 PE=1 SV=1//4.10359e-88
Spo23232	0.9757	0.0049741	sp|Q9C6T2|PPR68_ARATH Pentatricopeptide repeat-containing protein At1g31920 OS=Arabidopsis thaliana OX=3702 GN=PCMP-H11 PE=2 SV=1//0
Spo23993	0.97238	0.0035537	sp|Q8H0T6|PPT2_ARATH Phosphoenolpyruvate/phosphate translocator 2, chloroplastic OS=Arabidopsis thaliana OX=3702 GN=PPT2 PE=2 SV=1//8.42899e-145
Spo03425	0.97119	0.035598	sp|Q9M2K4|BZP61_ARATH Basic leucine zipper 61 OS=Arabidopsis thaliana OX=3702 GN=BZIP61 PE=1 SV=1//2.49209e-67
Spo05984	0.96945	0.048493	sp|Q8LBZ4|OTU_ARATH OTU domain-containing protein At3g57810 OS=Arabidopsis thaliana OX=3702 GN=At3g57810 PE=2 SV=1//1.56784e-55
Spo16339	0.96927	0.0049163	-//-
Spo19889	0.96844	0.0092246	sp|Q9S9N9|CCR1_ARATH Cinnamoyl-CoA reductase 1 OS=Arabidopsis thaliana OX=3702 GN=CCR1 PE=1 SV=1//2.00876e-175
Spo15007	0.96575	0.0087017	-//-
Spo20182	0.96542	0.010015	sp|Q9LN20|P4H3_ARATH Probable prolyl 4-hydroxylase 3 OS=Arabidopsis thaliana OX=3702 GN=P4H3 PE=2 SV=1//2.48439e-142
Spo19555	0.96403	0.0056203	sp|Q9SU79|PAO5_ARATH Probable polyamine oxidase 5 OS=Arabidopsis thaliana OX=3702 GN=PAO5 PE=2 SV=1//0
Spo15256	0.96255	0.023737	sp|Q9FH97|EPS1_ARATH Protein ENHANCED PSEUDOMONAS SUSCEPTIBILTY 1 OS=Arabidopsis thaliana OX=3702 GN=EPS1 PE=2 SV=1//3.75492e-62
Spo26135	0.96028	0.028404	sp|Q8W033|AL3I1_ARATH Aldehyde dehydrogenase family 3 member I1, chloroplastic OS=Arabidopsis thaliana OX=3702 GN=ALDH3I1 PE=1 SV=2//0
Spo26871	0.95767	0.0088362	sp|Q9LQ02|NRPD1_ARATH DNA-directed RNA polymerase IV subunit 1 OS=Arabidopsis thaliana OX=3702 GN=NRPD1 PE=1 SV=1//0
Spo26014	0.95476	0.031923	sp|Q8BUV8|GP107_MOUSE Protein GPR107 OS=Mus musculus OX=10090 GN=Gpr107 PE=1 SV=2//1.27531e-76
Spo25548	0.9534	0.023874	sp|Q9LX66|HERK_ARATH Receptor-like protein kinase HERK 1 OS=Arabidopsis thaliana OX=3702 GN=HERK1 PE=1 SV=1//2.23008e-07
Spo24536	0.9522	0.038963	sp|Q8W571|ATL32_ARATH RING-H2 finger protein ATL32 OS=Arabidopsis thaliana OX=3702 GN=ATL32 PE=2 SV=3//1.8311e-17
Spo19934	0.95069	0.017507	sp|Q86YJ7|AN13B_HUMAN Ankyrin repeat domain-containing protein 13B OS=Homo sapiens OX=9606 GN=ANKRD13B PE=1 SV=4//3.41613e-25
Spo01509	0.94838	0.0024289	sp|K4CF70|HPL_SOLLC Fatty acid hydroperoxide lyase, chloroplastic OS=Solanum lycopersicum OX=4081 GN=HPL PE=1 SV=1//0
Spo19926	0.94712	0.030399	sp|Q9M9F9|ICR4_ARATH Interactor of constitutive active ROPs 4 OS=Arabidopsis thaliana OX=3702 GN=ICR4 PE=1 SV=2//8.04838e-41
Spo15071	0.94692	0.0050642	sp|B9DHQ0|TBA5_ARATH Tubulin alpha-5 chain OS=Arabidopsis thaliana OX=3702 GN=TUBA5 PE=1 SV=2//0
Spo15694	0.94692	0.0040662	sp|Q9C8J6|PLA17_ARATH Phospholipase A1-Igamma3, chloroplastic OS=Arabidopsis thaliana OX=3702 GN=At1g51440 PE=1 SV=1//0
Spo22217	0.94603	0.0042112	sp|F4IME2|MSL8_ARATH Mechanosensitive ion channel protein 8 OS=Arabidopsis thaliana OX=3702 GN=MSL8 PE=2 SV=2//0
Spo07069	0.94337	0.003497	sp|Q9SGD6|AROD6_ARATH Arogenate dehydratase/prephenate dehydratase 6, chloroplastic OS=Arabidopsis thaliana OX=3702 GN=ADT6 PE=1 SV=1//0
Spo11052	0.94293	0.028829	sp|Q9SA96|AROD1_ARATH Arogenate dehydratase/prephenate dehydratase 1, chloroplastic OS=Arabidopsis thaliana OX=3702 GN=ADT1 PE=1 SV=1//4.25346e-168
Spo25463	0.94134	0.028647	sp|Q9FG70|NSTU2_ARATH Nucleotide-sugar uncharacterized transporter 2 OS=Arabidopsis thaliana OX=3702 GN=At5g55950 PE=2 SV=1//3.67629e-172
Spo06613	0.93982	0.0346	sp|Q94AP0|ALN_ARATH Allantoinase OS=Arabidopsis thaliana OX=3702 GN=ALN PE=1 SV=1//0
Spo21622	0.93874	0.0072779	sp|P00303|BABL_CUCSA Basic blue protein OS=Cucumis sativus OX=3659 PE=1 SV=1//1.33274e-37
Spo03377	0.93671	0.021776	-//-
Spo05274	0.93612	0.010329	sp|Q39017|DGK1_ARATH Diacylglycerol kinase 1 OS=Arabidopsis thaliana OX=3702 GN=DGK1 PE=1 SV=2//0
Spo23691	0.93243	0.0058664	sp|O04496|AED3_ARATH Aspartyl protease AED3 OS=Arabidopsis thaliana OX=3702 GN=AED3 PE=1 SV=1//1.47446e-149
Spo04420	0.93062	0.010819	sp|B9DFR3|PAE9_ARATH Pectin acetylesterase 9 OS=Arabidopsis thaliana OX=3702 GN=PAE9 PE=2 SV=1//1.98863e-172
Spo01148	0.92972	0.039874	-//-
Spo07137	0.92943	0.044524	-//-
Spo17687	0.92617	0.03715	-//-
Spo18636	0.9261	0.022316	-//-
Spo23964	0.92524	0.0074041	-//-
Spo00420	0.92433	0.0074994	sp|Q9LLL8|SBT4E_ARATH Subtilisin-like protease SBT4.14 OS=Arabidopsis thaliana OX=3702 GN=SBT4.14 PE=2 SV=1//3.87083e-127
Spo22849	0.92192	0.035139	sp|P42820|CHIP_BETVU Acidic endochitinase SP2 OS=Beta vulgaris OX=161934 GN=SP2 PE=1 SV=1//3.14225e-149
Spo15258	0.92175	0.044288	sp|Q9FF86|DCR_ARATH BAHD acyltransferase DCR OS=Arabidopsis thaliana OX=3702 GN=DCR PE=2 SV=1//2.28949e-12
Spo24622	0.91238	0.044925	sp|Q9XIP8|CDI_ARATH Protein CDI OS=Arabidopsis thaliana OX=3702 GN=CDI PE=2 SV=1//2.84382e-146
Spo25756	0.90936	0.027097	sp|F4I3V3|LRL15_ARATH LEAF RUST 10 DISEASE-RESISTANCE LOCUS RECEPTOR-LIKE PROTEIN KINASE-like 1.5 OS=Arabidopsis thaliana OX=3702 GN=LRK10L-1.5 PE=3 SV=1//0
Spo19831	0.90933	0.0074282	sp|Q8W1D5|CIPKP_ARATH CBL-interacting serine/threonine-protein kinase 25 OS=Arabidopsis thaliana OX=3702 GN=CIPK25 PE=2 SV=1//8.4003e-172
Spo17593	0.90609	0.02365	sp|O22898|LACS1_ARATH Long chain acyl-CoA synthetase 1 OS=Arabidopsis thaliana OX=3702 GN=LACS1 PE=2 SV=1//0
Spo27064	0.90479	0.012368	-//-
Spo14723	0.90456	0.043902	sp|Q9FN67|Y5133_ARATH BTB/POZ domain-containing protein At5g41330 OS=Arabidopsis thaliana OX=3702 GN=At5g41330 PE=2 SV=1//1.0628e-167
Spo08256	0.9036	0.01505	-//-
Spo17896	0.90194	0.009559	sp|Q8GWG2|TPPH_ARATH Probable trehalose-phosphate phosphatase H OS=Arabidopsis thaliana OX=3702 GN=TPPH PE=2 SV=1//1.18137e-145
Spo00206	0.90091	0.039286	-//-
Spo22067	0.89637	0.035149	-//-
Spo03836	0.89483	0.011062	sp|Q8GXJ4|GLR34_ARATH Glutamate receptor 3.4 OS=Arabidopsis thaliana OX=3702 GN=GLR3.4 PE=2 SV=2//0
Spo21511	0.89235	0.010843	sp|Q9SV84|NIP51_ARATH Probable aquaporin NIP5-1 OS=Arabidopsis thaliana OX=3702 GN=NIP5-1 PE=2 SV=1//2.18522e-114
Spo26785	0.89229	0.033986	sp|Q9SJ05|SK1_ARATH Shikimate kinase 1, chloroplastic OS=Arabidopsis thaliana OX=3702 GN=SK1 PE=1 SV=2//1.24501e-92
Spo07791	0.89159	0.0095393	sp|Q9SB75|CSLC5_ARATH Probable xyloglucan glycosyltransferase 5 OS=Arabidopsis thaliana OX=3702 GN=CSLC5 PE=1 SV=1//0
Spo26499	0.89104	0.042099	-//-
Spo01941	0.89073	0.024682	sp|P09887|HS22C_SOYBN Small heat shock protein, chloroplastic (Fragment) OS=Glycine max OX=3847 GN=HSP22 PE=2 SV=1//2.45659e-28
Spo24967	0.88713	0.039172	sp|Q9LFW3|COBL4_ARATH COBRA-like protein 4 OS=Arabidopsis thaliana OX=3702 GN=COBL4 PE=2 SV=2//3.36194e-28
Spo24178	0.88521	0.011827	sp|Q8W3M4|Y4744_ARATH Uncharacterized protein At4g06744 OS=Arabidopsis thaliana OX=3702 GN=At4g06744 PE=2 SV=1//9.5528e-85
Spo22332	0.87753	0.020337	sp|Q8LPT3|MEBL_ARATH Membrane protein of ER body-like protein OS=Arabidopsis thaliana OX=3702 GN=MEBL PE=2 SV=1//7.72274e-32
Spo03136	0.87628	0.044132	sp|Q8VYE2|TIM50_ARATH Mitochondrial import inner membrane translocase subunit TIM50 OS=Arabidopsis thaliana OX=3702 GN=TIM50 PE=1 SV=1//7.86879e-73
Spo26433	0.87374	0.025013	-//-
Spo17557	0.87294	0.03607	sp|Q3EBZ2|SKI23_ARATH F-box protein SKIP23 OS=Arabidopsis thaliana OX=3702 GN=SKIP23 PE=1 SV=1//2.79918e-25
Spo04029	0.87173	0.031614	sp|Q568T4|HIKES_DANRE Protein Hikeshi OS=Danio rerio OX=7955 GN=hikeshi PE=2 SV=2//2.06649e-09
Spo26016	0.87091	0.010741	sp|Q7XA78|D27_ARATH Beta-carotene isomerase D27, chloroplastic OS=Arabidopsis thaliana OX=3702 GN=D27 PE=1 SV=1//8.60398e-42
Spo16938	0.8705	0.034814	sp|Q9FJT8|HATB_ARATH Histone acetyltransferase type B catalytic subunit OS=Arabidopsis thaliana OX=3702 GN=HAG2 PE=2 SV=1//6.00932e-150
Spo19907	0.87037	0.019865	-//-
Spo11735	0.87021	0.0056629	sp|Q9LIK9|APS1_ARATH ATP sulfurylase 1, chloroplastic OS=Arabidopsis thaliana OX=3702 GN=APS1 PE=1 SV=1//0
Spo26860	0.86734	0.030742	sp|Q9SLN1|FPP7_ARATH Filament-like plant protein 7 OS=Arabidopsis thaliana OX=3702 GN=FPP7 PE=3 SV=2//2.13519e-28
Spo24545	0.86714	0.011022	sp|Q9LZR3|CSLA9_ARATH Glucomannan 4-beta-mannosyltransferase 9 OS=Arabidopsis thaliana OX=3702 GN=CSLA9 PE=1 SV=1//0
Spo09171	0.8663	0.041966	sp|Q9FJD5|LAC17_ARATH Laccase-17 OS=Arabidopsis thaliana OX=3702 GN=LAC17 PE=2 SV=1//0
Spo18290	0.86425	0.0087829	sp|P50162|TRN1_DATST Tropinone reductase 1 OS=Datura stramonium OX=4076 GN=TR1 PE=1 SV=1//9.28998e-76
Spo06601	0.86289	0.017507	sp|Q9SA77|ARAE1_ARATH UDP-arabinose 4-epimerase 1 OS=Arabidopsis thaliana OX=3702 GN=MUR4 PE=1 SV=1//0
Spo02836	0.86177	0.026312	sp|Q680C0|GDL62_ARATH GDSL esterase/lipase At4g10955 OS=Arabidopsis thaliana OX=3702 GN=At4g10955 PE=2 SV=1//5.90197e-36
Spo08582	0.85906	0.015626	sp|Q0WPT7|Y2104_ARATH Uncharacterized methyltransferase At2g41040, chloroplastic OS=Arabidopsis thaliana OX=3702 GN=At2g41040 PE=1 SV=1//3.36325e-126
Spo13511	0.85813	0.0099487	sp|Q9ASR0|TBB3_ARATH Tubulin beta-3 chain OS=Arabidopsis thaliana OX=3702 GN=TUBB3 PE=2 SV=2//0
Spo10067	0.85775	0.012504	-//-
Spo06005	0.85707	0.0094988	sp|Q9C7F9|MT127_ARATH Probable methyltransferase At1g27930 OS=Arabidopsis thaliana OX=3702 GN=At1g27930 PE=1 SV=1//9.08246e-104
Spo07911	0.84889	0.021456	sp|Q8VY13|FRO8_ARATH Ferric reduction oxidase 8, mitochondrial OS=Arabidopsis thaliana OX=3702 GN=FRO8 PE=1 SV=1//3.24381e-14
Spo01076	0.84883	0.009469	sp|Q42569|C90A1_ARATH Cytochrome P450 90A1 OS=Arabidopsis thaliana OX=3702 GN=CYP90A1 PE=2 SV=1//7.53566e-22
Spo08288	0.84738	0.011566	sp|Q9FKQ1|DTX27_ARATH Protein DETOXIFICATION 27 OS=Arabidopsis thaliana OX=3702 GN=DTX27 PE=2 SV=1//0
Spo02556	0.84695	0.011597	sp|O82117|CO3_ORYSJ Zinc finger protein CO3 OS=Oryza sativa subsp. japonica OX=39947 GN=CO3 PE=2 SV=1//1.44433e-09
Spo12882	0.84452	0.04081	-//-
Spo14808	0.84401	0.013206	sp|O23482|OPT3_ARATH Oligopeptide transporter 3 OS=Arabidopsis thaliana OX=3702 GN=OPT3 PE=2 SV=3//0
Spo17862	0.84041	0.0094893	sp|P33050|PSC13_MAIZE Pollen-specific protein C13 OS=Zea mays OX=4577 GN=MGS1 PE=2 SV=1//1.15363e-27
Spo18836	0.83742	0.012337	sp|Q9FJX6|FH6_ARATH Formin-like protein 6 OS=Arabidopsis thaliana OX=3702 GN=FH6 PE=2 SV=1//1.67412e-21
Spo26797	0.83723	0.015002	sp|O80915|PR1B4_ARATH PRA1 family protein B4 OS=Arabidopsis thaliana OX=3702 GN=PRA1B4 PE=1 SV=1//1.06222e-85
Spo16032	0.83651	0.030117	sp|Q9LYS2|AB10C_ARATH ABC transporter C family member 10 OS=Arabidopsis thaliana OX=3702 GN=ABCC10 PE=2 SV=2//0
Spo17895	0.83642	0.01192	sp|Q9SGZ5|BXL7_ARATH Probable beta-D-xylosidase 7 OS=Arabidopsis thaliana OX=3702 GN=BXL7 PE=2 SV=2//6.72014e-10
Spo03472	0.83633	0.032623	sp|Q56YJ8|FAMA_ARATH Transcription factor FAMA OS=Arabidopsis thaliana OX=3702 GN=FAMA PE=1 SV=1//3.16876e-95
Spo22063	0.83596	0.018552	sp|P43297|RD21A_ARATH Cysteine proteinase RD21A OS=Arabidopsis thaliana OX=3702 GN=RD21A PE=1 SV=1//3.54755e-39
Spo10796	0.83348	0.012628	sp|P42764|JIPH_ATRCA Jasmonate-induced protein homolog OS=Atriplex canescens OX=35922 PE=2 SV=1//1.00385e-09
Spo23720	0.83284	0.016732	sp|Q93YU8|NRG2_ARATH Nitrate regulatory gene2 protein OS=Arabidopsis thaliana OX=3702 GN=NRG2 PE=1 SV=1//2.86816e-32
Spo13468	0.83225	0.038182	sp|Q9ZU52|ALFP3_ARATH Fructose-bisphosphate aldolase 3, chloroplastic OS=Arabidopsis thaliana OX=3702 GN=FBA3 PE=1 SV=1//0
Spo15728	0.82983	0.013604	sp|Q00874|DR100_ARATH DNA damage-repair/toleration protein DRT100 OS=Arabidopsis thaliana OX=3702 GN=DRT100 PE=2 SV=2//1.03809e-134
Spo19480	0.82746	0.028229	sp|Q9SX20|PTR18_ARATH Protein NRT1/ PTR FAMILY 3.1 OS=Arabidopsis thaliana OX=3702 GN=NPF3.1 PE=2 SV=1//0
Spo07238	0.8265	0.0086635	sp|Q8LPQ8|MSSP2_ARATH Monosaccharide-sensing protein 2 OS=Arabidopsis thaliana OX=3702 GN=MSSP2 PE=1 SV=2//0
Spo15647	0.82568	0.012535	-//-
Spo16874	0.82565	0.017689	sp|Q9ZWG1|PUMP2_ARATH Mitochondrial uncoupling protein 2 OS=Arabidopsis thaliana OX=3702 GN=PUMP2 PE=2 SV=1//4.09837e-07
Spo06393	0.82377	0.048444	sp|Q9SJQ1|PXC1_ARATH Leucine-rich repeat receptor-like protein kinase PXC1 OS=Arabidopsis thaliana OX=3702 GN=PXC1 PE=1 SV=1//0
Spo19262	0.82297	0.019247	-//-
Spo25805	0.82266	0.018167	sp|O82251|TI202_ARATH Protein TIC 20-II, chloroplastic OS=Arabidopsis thaliana OX=3702 GN=TIC20-II PE=2 SV=1//1.73556e-62
Spo00760	0.81932	0.012691	sp|Q9SCZ4|FERON_ARATH Receptor-like protein kinase FERONIA OS=Arabidopsis thaliana OX=3702 GN=FER PE=1 SV=1//0
Spo17370	0.81874	0.047447	sp|Q8H1E6|OFUT9_ARATH O-fucosyltransferase 9 OS=Arabidopsis thaliana OX=3702 GN=OFUT9 PE=2 SV=1//0
Spo02787	0.81706	0.045241	sp|O22244|PMEI6_ARATH Pectinesterase inhibitor 6 OS=Arabidopsis thaliana OX=3702 GN=PMEI6 PE=2 SV=1//6.39845e-30
Spo21656	0.81621	0.013297	sp|C0LGR3|RGI3_ARATH LRR receptor-like serine/threonine-protein kinase OS=Arabidopsis thaliana OX=3702 GN=RGI3 PE=1 SV=1//0
Spo22916	0.81578	0.042698	sp|P22335|HSF24_SOLPE Heat shock factor protein HSF24 OS=Solanum peruvianum OX=4082 GN=HSF24 PE=2 SV=1//9.22972e-72
Spo06997	0.81427	0.031775	sp|Q93Z04|PLY13_ARATH Probable pectate lyase 13 OS=Arabidopsis thaliana OX=3702 GN=PMR6 PE=1 SV=1//2.40908e-147
Spo06481	0.8119	0.011202	sp|Q9LRT1|Y3804_ARATH Probably inactive leucine-rich repeat receptor-like protein kinase At3g28040 OS=Arabidopsis thaliana OX=3702 GN=At3g28040 PE=2 SV=1//0
Spo06282	0.81085	0.013535	sp|Q9FHA6|RLF34_ARATH Protein RALF-like 34 OS=Arabidopsis thaliana OX=3702 GN=RALFL34 PE=2 SV=1//3.33193e-27
Spo21364	0.80971	0.047624	sp|P0CH01|AT21A_ARATH Putative RING-H2 finger protein ATL21A OS=Arabidopsis thaliana OX=3702 GN=ATL21A PE=3 SV=1//2.17915e-47
Spo20602	0.80968	0.0080142	sp|P93472|DIM_PEA Delta(24)-sterol reductase OS=Pisum sativum OX=3888 GN=DIM PE=1 SV=1//0
Spo18312	0.80951	0.015343	sp|P46689|GASA1_ARATH Gibberellin-regulated protein 1 OS=Arabidopsis thaliana OX=3702 GN=GASA1 PE=2 SV=2//1.67074e-16
Spo03025	0.80894	0.038874	sp|P12333|CB2A_SPIOL Chlorophyll a-b binding protein, chloroplastic OS=Spinacia oleracea OX=3562 PE=1 SV=1//0
Spo25864	0.8041	0.028622	-//-
Spo03920	0.8026	0.039973	-//-
Spo01599	0.80215	0.02507	sp|O82353|ATL67_ARATH RING-H2 finger protein ATL67 OS=Arabidopsis thaliana OX=3702 GN=ATL67 PE=2 SV=1//4.29404e-61
Spo00017	0.80208	0.018786	sp|Q9M8D3|PUR4_ARATH Probable phosphoribosylformylglycinamidine synthase, chloroplastic/mitochondrial OS=Arabidopsis thaliana OX=3702 GN=At1g74260 PE=2 SV=3//0
Spo00619	0.80106	0.024519	sp|Q76CU2|PDR1_TOBAC Pleiotropic drug resistance protein 1 OS=Nicotiana tabacum OX=4097 GN=PDR1 PE=2 SV=1//0
Spo04613	0.80055	0.022793	sp|O48922|C98A2_SOYBN Cytochrome P450 98A2 OS=Glycine max OX=3847 GN=CYP98A2 PE=2 SV=1//0
Spo04533	0.79719	0.014625	sp|O04130|SERA2_ARATH D-3-phosphoglycerate dehydrogenase 2, chloroplastic OS=Arabidopsis thaliana OX=3702 GN=PGDH2 PE=1 SV=2//0
Spo15849	0.79619	0.019663	sp|O65472|CRK12_ARATH Putative cysteine-rich receptor-like protein kinase 12 OS=Arabidopsis thaliana OX=3702 GN=CRK12 PE=3 SV=3//1.25179e-124
Spo08184	0.79539	0.024972	sp|Q9LDR9|EXP10_ARATH Expansin-A10 OS=Arabidopsis thaliana OX=3702 GN=EXPA10 PE=2 SV=1//7.51203e-113
Spo08066	0.79388	0.015212	sp|P41111|EI2BD_RABIT Translation initiation factor eIF-2B subunit delta OS=Oryctolagus cuniculus OX=9986 GN=EIF2B4 PE=2 SV=2//3.88367e-106
Spo09285	0.78885	0.036177	sp|Q9FXJ1|GDL6_ARATH GDSL esterase/lipase At1g28570 OS=Arabidopsis thaliana OX=3702 GN=At1g28570 PE=3 SV=1//1.22503e-85
Spo27155	0.78875	0.029095	sp|Q6NKQ9|CRR15_ARATH Cysteine-rich repeat secretory protein 15 OS=Arabidopsis thaliana OX=3702 GN=CRRSP15 PE=1 SV=1//5.62155e-57
Spo21264	0.78815	0.026356	sp|O23917|HCBT2_DIACA Anthranilate N-benzoyltransferase protein 2 OS=Dianthus caryophyllus OX=3570 GN=HCBT2 PE=1 SV=1//5.26638e-135
Spo10927	0.78642	0.01021	sp|Q9S7M0|CB3_ARATH Chlorophyll a-b binding protein 3, chloroplastic OS=Arabidopsis thaliana OX=3702 GN=LHCB3 PE=1 SV=1//2.04813e-161
Spo08002	0.78373	0.020428	sp|P84634|DCL4_ARATH Dicer-like protein 4 OS=Arabidopsis thaliana OX=3702 GN=DCL4 PE=1 SV=2//0
Spo08499	0.78327	0.036701	sp|O24542|AX22D_VIGRR Auxin-induced protein 22D OS=Vigna radiata var. radiata OX=3916 GN=AUX22D PE=2 SV=1//6.90631e-10
Spo13655	0.78326	0.020951	sp|Q9ZQB9|CSLCC_ARATH Probable xyloglucan glycosyltransferase 12 OS=Arabidopsis thaliana OX=3702 GN=CSLC12 PE=1 SV=1//0
Spo06232	0.78187	0.020701	-//-
Spo20133	0.77852	0.020811	sp|Q9XFR5|SR30_ARATH Serine/arginine-rich splicing factor SR30 OS=Arabidopsis thaliana OX=3702 GN=SR30 PE=1 SV=1//6.72106e-77
Spo04916	0.77768	0.027132	sp|Q93ZM9|TIF9_ARATH Protein TIFY 9 OS=Arabidopsis thaliana OX=3702 GN=TIFY9 PE=1 SV=1//2.67441e-16
Spo17369	0.77703	0.039687	sp|Q38851|MYB6_ARATH Transcription repressor MYB6 OS=Arabidopsis thaliana OX=3702 GN=MYB6 PE=1 SV=1//5.12398e-85
Spo28200	0.7765	0.035179	sp|Q84Q77|HS17A_ORYSJ 17.9 kDa class I heat shock protein OS=Oryza sativa subsp. japonica OX=39947 GN=HSP17.9A PE=1 SV=1//8.76205e-22
Spo18855	0.7754	0.018333	sp|O22126|FLA8_ARATH Fasciclin-like arabinogalactan protein 8 OS=Arabidopsis thaliana OX=3702 GN=FLA8 PE=2 SV=1//1.35644e-110
Spo15332	0.77384	0.016723	sp|Q4V398|OFT34_ARATH O-fucosyltransferase 34 OS=Arabidopsis thaliana OX=3702 GN=OFUT34 PE=2 SV=1//0
Spo17436	0.77369	0.030403	sp|Q93YN1|CRPK1_ARATH Cold-responsive protein kinase 1 OS=Arabidopsis thaliana OX=3702 GN=CRPK1 PE=1 SV=1//1.32875e-51
Spo26123	0.77201	0.026211	sp|Q7XA39|RGA4_SOLBU Putative disease resistance protein RGA4 OS=Solanum bulbocastanum OX=147425 GN=RGA4 PE=2 SV=1//1.30598e-06
Spo12064	0.77143	0.021159	sp|Q9C9Z2|RER3_ARATH Protein RETICULATA-RELATED 3, chloroplastic OS=Arabidopsis thaliana OX=3702 GN=RER3 PE=1 SV=1//1.91772e-101
Spo02601	0.76941	0.013984	sp|Q94A65|STR14_ARATH Rhodanese-like domain-containing protein 14, chloroplastic OS=Arabidopsis thaliana OX=3702 GN=At4g27700 PE=2 SV=1//1.81553e-79
Spo03483	0.76579	0.049801	sp|Q9M1C7|AB9C_ARATH ABC transporter C family member 9 OS=Arabidopsis thaliana OX=3702 GN=ABCC9 PE=2 SV=2//0
Spo01593	0.76411	0.044983	sp|O04609|WRK22_ARATH WRKY transcription factor 22 OS=Arabidopsis thaliana OX=3702 GN=WRKY22 PE=2 SV=1//8.3983e-58
Spo11002	0.76411	0.022518	sp|Q9SGE0|AXS2_ARATH UDP-D-apiose/UDP-D-xylose synthase 2 OS=Arabidopsis thaliana OX=3702 GN=AXS2 PE=2 SV=1//0
Spo07760	0.76154	0.019314	sp|P83948|PME3_CITSI Pectinesterase 3 OS=Citrus sinensis OX=2711 PE=1 SV=1//0
Spo20459	0.76147	0.028281	sp|Q9LFA2|KIPK1_ARATH Serine/threonine-protein kinase KIPK1 OS=Arabidopsis thaliana OX=3702 GN=KIPK1 PE=1 SV=1//5.431e-09
Spo18731	0.7583	0.038518	sp|Q9SH30|HMA5_ARATH Probable copper-transporting ATPase HMA5 OS=Arabidopsis thaliana OX=3702 GN=HMA5 PE=1 SV=2//0
Spo25659	0.75809	0.038119	sp|Q8L910|GPX4_ARATH Probable glutathione peroxidase 4 OS=Arabidopsis thaliana OX=3702 GN=GPX4 PE=2 SV=1//2.4827e-80
Spo04994	0.75656	0.032333	sp|Q01899|HSP7M_PHAVU Heat shock 70 kDa protein, mitochondrial OS=Phaseolus vulgaris OX=3885 PE=2 SV=1//0
Spo03060	0.75614	0.016349	sp|Q9S7T1|GTE3_ARATH Transcription factor GTE3, chloroplastic OS=Arabidopsis thaliana OX=3702 GN=GTE3 PE=1 SV=1//3.57559e-16
Spo13424	0.75469	0.034558	sp|Q5XF09|PT311_ARATH Probable sugar phosphate/phosphate translocator At3g11320 OS=Arabidopsis thaliana OX=3702 GN=At3g11320 PE=2 SV=1//0
Spo26964	0.7538	0.029721	sp|Q8L7W5|SMO11_ARATH Methylsterol monooxygenase 1-1 OS=Arabidopsis thaliana OX=3702 GN=SMO1-1 PE=1 SV=1//1.95311e-164
Spo06669	0.75091	0.037473	sp|O22193|PUB4_ARATH U-box domain-containing protein 4 OS=Arabidopsis thaliana OX=3702 GN=PUB4 PE=1 SV=3//1.15767e-11
Spo22452	0.75073	0.021794	sp|Q9SR19|RAF2_ARATH Rubisco accumulation factor 1.2, chloroplastic OS=Arabidopsis thaliana OX=3702 GN=RAF1.2 PE=1 SV=1//2.61417e-124
Spo19172	0.74678	0.026417	sp|Q9LSQ5|FQR1_ARATH NAD(P)H dehydrogenase (quinone) FQR1 OS=Arabidopsis thaliana OX=3702 GN=FQR1 PE=1 SV=1//7.11388e-114
Spo07213	0.74507	0.04414	sp|Q42371|ERECT_ARATH LRR receptor-like serine/threonine-protein kinase ERECTA OS=Arabidopsis thaliana OX=3702 GN=ERECTA PE=1 SV=1//1.10386e-09
Spo00775	0.74506	0.032469	sp|Q9LX66|HERK_ARATH Receptor-like protein kinase HERK 1 OS=Arabidopsis thaliana OX=3702 GN=HERK1 PE=1 SV=1//0
Spo19814	0.74486	0.029438	sp|Q9LMU1|EGY3_ARATH Probable zinc metallopeptidase EGY3, chloroplastic OS=Arabidopsis thaliana OX=3702 GN=EGY3 PE=1 SV=1//0
Spo13109	0.74256	0.042499	sp|Q9LI74|CHUP1_ARATH Protein CHUP1, chloroplastic OS=Arabidopsis thaliana OX=3702 GN=CHUP1 PE=1 SV=1//5.31279e-91
Spo19295	0.74239	0.040993	sp|Q6CQE5|TAR1_KLULA Protein TAR1 OS=Kluyveromyces lactis (strain ATCC 8585 / CBS 2359 / DSM 70799 / NBRC 1267 / NRRL Y-1140 / WM37) OX=284590 GN=TAR1-A PE=4 SV=2//2.23951e-11
Spo07185	0.74126	0.017946	sp|Q94JQ6|CESA6_ARATH Cellulose synthase A catalytic subunit 6 [UDP-forming] OS=Arabidopsis thaliana OX=3702 GN=CESA6 PE=1 SV=2//0
Spo23749	0.74035	0.02968	-//-
Spo08386	0.74023	0.039417	sp|Q1PF16|BH019_ARATH Transcription factor bHLH19 OS=Arabidopsis thaliana OX=3702 GN=BHLH19 PE=1 SV=1//1.48206e-12
Spo20248	0.73849	0.024999	sp|Q9LV10|PTR53_ARATH Protein NRT1/ PTR FAMILY 2.11 OS=Arabidopsis thaliana OX=3702 GN=NPF2.11 PE=1 SV=1//0
Spo03508	0.73569	0.029507	sp|Q9SEK2|HXK1_TOBAC Hexokinase-1 OS=Nicotiana tabacum OX=4097 GN=HXK1 PE=2 SV=1//0
Spo24399	0.73512	0.031404	sp|B8XCH5|QKY_ARATH Protein QUIRKY OS=Arabidopsis thaliana OX=3702 GN=QKY PE=2 SV=1//4.64352e-60
Spo24530	0.73406	0.037913	sp|Q53RH0|ERS1_ORYSJ Probable ethylene response sensor 1 OS=Oryza sativa subsp. japonica OX=39947 GN=ERS1 PE=2 SV=1//0
Spo03099	0.7329	0.040631	-//-
Spo09105	0.73279	0.02123	sp|Q9LU14|APG2_ARATH GDSL esterase/lipase APG OS=Arabidopsis thaliana OX=3702 GN=APG PE=2 SV=1//7.14696e-169
Spo19940	0.73204	0.039996	sp|Q9LUD7|CALS8_ARATH Putative callose synthase 8 OS=Arabidopsis thaliana OX=3702 GN=CALS8 PE=3 SV=2//0
Spo14544	0.73033	0.040483	sp|P42764|JIPH_ATRCA Jasmonate-induced protein homolog OS=Atriplex canescens OX=35922 PE=2 SV=1//5.41403e-16
Spo10375	0.72645	0.044581	sp|O82647|PDC1_ARATH Pyruvate decarboxylase 1 OS=Arabidopsis thaliana OX=3702 GN=PDC1 PE=2 SV=1//0
Spo09293	0.72631	0.03599	sp|Q9ZTX9|ARFD_ARATH Auxin response factor 4 OS=Arabidopsis thaliana OX=3702 GN=ARF4 PE=1 SV=1//0
Spo00929	0.7253	0.038976	sp|Q9SZ67|WRK19_ARATH Probable WRKY transcription factor 19 OS=Arabidopsis thaliana OX=3702 GN=WRKY19 PE=3 SV=1//5.09249e-40
Spo06334	0.72471	0.021401	sp|Q88BD4|ALGC_PSESM Phosphomannomutase/phosphoglucomutase OS=Pseudomonas syringae pv. tomato (strain ATCC BAA-871 / DC3000) OX=223283 GN=algC PE=3 SV=1//7.94006e-36
Spo12691	0.72227	0.02529	-//-
Spo24831	0.72031	0.025592	sp|Q9M069|E137_ARATH Glucan endo-1,3-beta-glucosidase 7 OS=Arabidopsis thaliana OX=3702 GN=At4g34480 PE=1 SV=2//1.35108e-28
Spo17958	0.71916	0.03557	-//-
Spo22801	0.71656	0.030287	-//-
Spo08041	0.71275	0.037659	sp|Q5RBU7|PCP_PONAB Lysosomal Pro-X carboxypeptidase OS=Pongo abelii OX=9601 GN=PRCP PE=2 SV=1//6.00586e-62
Spo21406	0.71247	0.038936	-//-
Spo25358	0.71101	0.035338	sp|Q8L899|BRI1_SOLPE Systemin receptor SR160 OS=Solanum peruvianum OX=4082 PE=1 SV=1//0
Spo02286	0.70946	0.024676	sp|Q38832|IAA14_ARATH Auxin-responsive protein IAA14 OS=Arabidopsis thaliana OX=3702 GN=IAA14 PE=1 SV=2//1.21622e-85
Spo02894	0.70747	0.044724	sp|O23262|RLF32_ARATH Protein RALF-like 32 OS=Arabidopsis thaliana OX=3702 GN=RALFL32 PE=3 SV=1//1.71095e-15
Spo09965	0.70296	0.049971	sp|Q9SLL2|BIG1B_ARATH Protein BIG GRAIN 1-like B OS=Arabidopsis thaliana OX=3702 GN=At1g54200 PE=2 SV=1//4.18028e-21
Spo16994	0.69785	0.047545	sp|Q9LK35|THE1_ARATH Receptor-like protein kinase THESEUS 1 OS=Arabidopsis thaliana OX=3702 GN=THE1 PE=1 SV=1//0
Spo05038	0.6948	0.041603	-//-
Spo02270	0.69431	0.035156	sp|F4HZB2|BCHA1_ARATH Protein SPIRRIG OS=Arabidopsis thaliana OX=3702 GN=SPI PE=1 SV=1//0
Spo04078	0.69174	0.03531	sp|Q9SCZ4|FERON_ARATH Receptor-like protein kinase FERONIA OS=Arabidopsis thaliana OX=3702 GN=FER PE=1 SV=1//0
Spo02200	0.69132	0.039934	sp|Q8L7B2|SCP20_ARATH Serine carboxypeptidase-like 20 OS=Arabidopsis thaliana OX=3702 GN=SCPL20 PE=2 SV=2//0
Spo23712	0.68672	0.028876	sp|Q02060|PSBS_SPIOL Photosystem II 22 kDa protein, chloroplastic OS=Spinacia oleracea OX=3562 GN=PSBS PE=1 SV=1//5.34146e-130
Spo02620	0.68654	0.046425	sp|A2Z3C4|6PGL4_ORYSI Probable 6-phosphogluconolactonase 4, chloroplastic OS=Oryza sativa subsp. indica OX=39946 GN=OsI_031067 PE=3 SV=2//9.16792e-120
Spo09012	0.68448	0.034932	sp|P83304|LEC_PARPC Mannose/glucose-specific lectin (Fragment) OS=Parkia platycephala OX=185447 PE=1 SV=1//6.05002e-06
Spo10004	0.67851	0.046419	sp|Q8VYU3|GCH1_SOLLC GTP cyclohydrolase 1 OS=Solanum lycopersicum OX=4081 GN=GCH1 PE=1 SV=1//0
Spo09904	0.67741	0.047455	sp|O82256|COL13_ARATH Zinc finger protein CONSTANS-LIKE 13 OS=Arabidopsis thaliana OX=3702 GN=COL13 PE=1 SV=1//1.27186e-78
Spo21995	0.6772	0.045596	sp|Q9SN86|MDHP_ARATH Malate dehydrogenase, chloroplastic OS=Arabidopsis thaliana OX=3702 GN=At3g47520 PE=1 SV=1//0
Spo11808	0.67513	0.040875	sp|Q7X8C5|WAKLB_ARATH Wall-associated receptor kinase-like 2 OS=Arabidopsis thaliana OX=3702 GN=WAKL2 PE=2 SV=1//6.47018e-165
Spo19656	0.67218	0.02965	-//-
Spo25677	0.66488	0.0375	sp|P85524|KIRO_ACTDE Kirola OS=Actinidia deliciosa OX=3627 PE=1 SV=1//6.92135e-18
Spo11335	0.66284	0.048713	-//-
Spo17903	0.66224	0.042676	sp|Q9SF40|RL4A_ARATH 60S ribosomal protein L4-1 OS=Arabidopsis thaliana OX=3702 GN=RPL4A PE=1 SV=1//0
Spo26278	0.66145	0.038842	sp|Q9ZR08|Y4230_ARATH G-type lectin S-receptor-like serine/threonine-protein kinase At4g03230 OS=Arabidopsis thaliana OX=3702 GN=At4g03230 PE=3 SV=3//7.51284e-57
Spo16132	0.65908	0.047303	sp|Q39123|ATHB8_ARATH Homeobox-leucine zipper protein ATHB-8 OS=Arabidopsis thaliana OX=3702 GN=ATHB-8 PE=1 SV=1//1.28198e-15
Spo00108	0.65762	0.038591	sp|Q38890|GUN25_ARATH Endoglucanase 25 OS=Arabidopsis thaliana OX=3702 GN=KOR PE=1 SV=1//0
Spo02516	0.65018	0.043504	sp|Q42434|BIP_SPIOL Luminal-binding protein OS=Spinacia oleracea OX=3562 GN=HSC70 PE=2 SV=1//0
Spo03737	0.64992	0.037241	sp|Q93YV7|PMT3_ARATH Probable methyltransferase PMT3 OS=Arabidopsis thaliana OX=3702 GN=At4g14360 PE=2 SV=1//0
Spo10164	0.64939	0.046348	-//-
Spo03895	0.64634	0.044704	sp|Q9LU40|MSR1_ARATH Protein MANNAN SYNTHESIS-RELATED 1 OS=Arabidopsis thaliana OX=3702 GN=MSR1 PE=2 SV=1//1.75835e-177
Spo14974	0.63051	0.045777	sp|Q9SUI0|RC24_ARATH UPF0057 membrane protein At4g30660 OS=Arabidopsis thaliana OX=3702 GN=At4g30660 PE=3 SV=1//5.90979e-19
Spo09431	0.6213	0.041743	sp|Q9LZG0|ADK2_ARATH Adenosine kinase 2 OS=Arabidopsis thaliana OX=3702 GN=ADK2 PE=1 SV=1//0
Spo12240	0.60713	0.049741	sp|O65009|BNM2A_BRANA BURP domain-containing protein BNM2A OS=Brassica napus OX=3708 GN=BNM2A PE=2 SV=1//1.28791e-53
