# Supplementary material for: Comparative analysis of tissue-specific transcriptomic responses to nitrogen stress in spinach (Spinacia oleracea)
Source: PLoS One. 2020 May 6;15(5):e0232011. doi: 10.1371/journal.pone.0232011 (PMC7202632; doi:10.1371/journal.pone.0232011)
Supplement: S7 Table — TFs with <2-fold change (Log2) in the expression due to N stress roots and leaf tissues (P-value < 0.05). The details of TFs families are published [87]. (XLSX) [file pone.0232011.s021.xlsx]

## Sheet: Low N Impact in Both Tissues 2 
Table S7: List of differentially expressed transcription factors (TFs). The details of TFs families are published in Zheng et al., 2016. TFs with ≥2-fold change (Log2) in the expression in roots and leaf tissues under high N.
Tissue	Family	Gene_id	Blast swiss prot	Expression
Expression Up (Log 2 fold)
Leaf	AP2-EREBP	Spo15313	sp|Q8H1E4|RAP24_ARATH Ethylene-responsive transcription factor RAP2-4	3.5379
Leaf	bHLH	Spo21241	sp|Q7XHI9|BH084_ARATH Transcription factor bHLH84	2.1871
Leaf	FAR1	Spo22568	sp|Q9SZL8|FRS5_ARATH Protein FAR1-RELATED SEQUENCE 5	2.2411
Leaf	FAR1	Spo25475	sp|Q9SZL8|FRS5_ARATH Protein FAR1-RELATED SEQUENCE 5	2.1681
Leaf	FAR1	Spo25832	sp|Q9SZL7|FRS9_ARATH Protein FAR1-RELATED SEQUENCE 9	2.54712
Leaf	G2-like	Spo08219	sp|F4JRB0|HHO5_ARATH Transcription factor HHO5	2.4997
Root	AP2-EREBP	Spo11940	sp|Q40478|ERF5_TOBAC Ethylene-responsive transcription factor 13	3.9692
Root	bHLH	Spo08635	sp|Q8GZ38|UNE10_ARATH Transcription factor UNE10	2.0733
Root	bHLH	Spo12124	sp|Q8LEG1|BH054_ARATH Transcription factor bHLH54	2.6939
Root	G2-like	Spo04617	sp|Q8VZS3|HHO2_ARATH Transcription factor HHO2	2.2732
Root	HMG	Spo30016	sp|P93047|HMGB3_ARATH High mobility group B protein 3	2.1842
Root	NAC	Spo21018	sp|O49255|NAC29_ARATH NAC transcription factor 29	2.0512
Root	NAC	Spo21019	sp|O49255|NAC29_ARATH NAC transcription factor 29	3.7007
Expression Down (Log 2 fold)
Leaf	AP2-EREBP	Spo26866	sp|Q9M0L0|DRE1A_ARATH Dehydration-responsive element-binding protein 1A	8.86331
Leaf	AP2-EREBP	Spo26923	sp|Q9FJ90|ERF25_ARATH Ethylene-responsive transcription factor ERF025	5.4361
Leaf	MADS	Spo18264	sp|Q38841|AGL12_ARATH Agamous-like MADS-box protein AGL12	3.0375
Leaf	MYB	Spo18481	sp|Q1A173|RADL6_ARATH Protein RADIALIS-like 6	4.691
Leaf	MYB	Spo28204	sp|Q58FS3|RAD_ANTMA Transcription factor RADIALIS	2.9589
Leaf	WRKY	Spo19422	sp|Q8VWQ5|WRK50_ARATH Probable WRKY transcription factor 50	3.4745
Root.	AP2-EREBP	Spo10826	sp|Q9SFE4|ERF12_ARATH Ethylene-responsive transcription factor ERF012	2.3085
Root.	AP2-EREBP	Spo16233	sp|Q39127|TINY_ARATH Ethylene-responsive transcription factor TINY	3.6799
Root.	AP2-EREBP	Spo20470	sp|Q84QC2|ERF17_ARATH Ethylene-responsive transcription factor ERF017	2.6095
Root.	bHLH	Spo00438	sp|Q9T072|BH025_ARATH Transcription factor bHLH25	2.6527
Root.	C2C2-YABBY	Spo00928	sp|Q76EJ0|YABDL_ORYSJ Protein DROOPING LEAF	2.9661
Root.	NAC	Spo15445	sp|Q9FFI5|NAC86_ARATH NAC domain-containing protein 86	2.2296
Root.	NAC	Spo25926	sp|Q84WP6|NAC43_ARATH NAC domain-containing protein 43	3.4329
